# Supplementary material for: Distinct metabolic signatures of Alzheimer's and Parkinson's disease revealed through genetic overlap
Source: eBioMedicine. 2026 Apr 10;127:106254. doi: 10.1016/j.ebiom.2026.106254 (PMC13091360; doi:10.1016/j.ebiom.2026.106254)
Supplement: Supplementary Tables [file mmc2.xlsx]

## Sheet: Table S1
Table S1. Characteristics of 249 plasma metabolites measured by nuclear magnetic resonance in the UK Biobank.
fieldID	metabolite	clinical marker	category	subcategory
23474	3-Hydroxybutyrate	0	Ketone bodies	Ketone bodies
23475	Acetate	0	Ketone bodies	Ketone bodies
23476	Acetoacetate	0	Ketone bodies	Ketone bodies
23477	Acetone	0	Ketone bodies	Ketone bodies
23460	Alanine	1	Amino acids	Amino acids
23479	Albumin	1	Fluid balance	Fluid balance
23440	ApoA1	1	Apolipoproteins	Apolipoproteins
23439	ApoB	1	Apolipoproteins	Apolipoproteins
23441	ApoB/ApoA1	1	Relative lipoprotein lipid concentrations	Apolipoproteins
23473	Citrate	0	Glycolysis related metabolites	Glycolysis related metabolites
23404	Clinical LDL-C	1	Cholesterol	Cholesterol
23478	Creatinine	1	Fluid balance	Fluid balance
23450	DHA	1	Fatty acids	Fatty acids
23457	DHA %	1	Relative lipoprotein lipid concentrations	Fatty acid ratios
23470	Glucose	1	Glycolysis related metabolites	Glycolysis related metabolites
23461	Glutamine	0	Amino acids	Amino acids
23462	Glycine	1	Amino acids	Amino acids
23480	Glycoprotein acetyls	1	Inflammation	Inflammation
23433	HDL particle size	0	Lipoprotein particle sizes	Lipoprotein particle sizes
23406	HDL-C	1	Cholesterol	Cholesterol
23418	HDL-CE	0	Cholesteryl esters	Cholesteryl esters
23422	HDL-FC	0	Free cholesterol	Free cholesterol
23426	HDL-L	0	Total lipids	Total lipids
23430	HDL-P	0	Lipoprotein particle concentrations	Lipoprotein particle concentrations
23414	HDL-PL	0	Phospholipids	Phospholipids
23410	HDL-TG	0	Triglycerides	Triglycerides
23463	Histidine	1	Amino acids	Amino acids
23526	IDL-C	0	Lipoprotein subclasses	IDL
23610	IDL-C %	0	Relative lipoprotein lipid concentrations	IDL ratios
23527	IDL-CE	0	Lipoprotein subclasses	IDL
23611	IDL-CE %	0	Relative lipoprotein lipid concentrations	IDL ratios
23528	IDL-FC	0	Lipoprotein subclasses	IDL
23612	IDL-FC %	0	Relative lipoprotein lipid concentrations	IDL ratios
23524	IDL-L	0	Lipoprotein subclasses	IDL
23523	IDL-P	0	Lipoprotein subclasses	IDL
23525	IDL-PL	0	Lipoprotein subclasses	IDL
23609	IDL-PL %	0	Relative lipoprotein lipid concentrations	IDL ratios
23529	IDL-TG	0	Lipoprotein subclasses	IDL
23613	IDL-TG %	0	Relative lipoprotein lipid concentrations	IDL ratios
23465	Isoleucine	1	Amino acids	Branched-chain amino acids
23561	L-HDL-C	0	Lipoprotein subclasses	Large HDL
23635	L-HDL-C %	0	Relative lipoprotein lipid concentrations	Large HDL ratios
23562	L-HDL-CE	0	Lipoprotein subclasses	Large HDL
23636	L-HDL-CE %	0	Relative lipoprotein lipid concentrations	Large HDL ratios
23563	L-HDL-FC	0	Lipoprotein subclasses	Large HDL
23637	L-HDL-FC %	0	Relative lipoprotein lipid concentrations	Large HDL ratios
23559	L-HDL-L	0	Lipoprotein subclasses	Large HDL
23558	L-HDL-P	0	Lipoprotein subclasses	Large HDL
23560	L-HDL-PL	0	Lipoprotein subclasses	Large HDL
23634	L-HDL-PL %	0	Relative lipoprotein lipid concentrations	Large HDL ratios
23564	L-HDL-TG	0	Lipoprotein subclasses	Large HDL
23638	L-HDL-TG %	0	Relative lipoprotein lipid concentrations	Large HDL ratios
23533	L-LDL-C	0	Lipoprotein subclasses	Large LDL
23615	L-LDL-C %	0	Relative lipoprotein lipid concentrations	Large LDL ratios
23534	L-LDL-CE	0	Lipoprotein subclasses	Large LDL
23616	L-LDL-CE %	0	Relative lipoprotein lipid concentrations	Large LDL ratios
23535	L-LDL-FC	0	Lipoprotein subclasses	Large LDL
23617	L-LDL-FC %	0	Relative lipoprotein lipid concentrations	Large LDL ratios
23531	L-LDL-L	0	Lipoprotein subclasses	Large LDL
23530	L-LDL-P	0	Lipoprotein subclasses	Large LDL
23532	L-LDL-PL	0	Lipoprotein subclasses	Large LDL
23614	L-LDL-PL %	0	Relative lipoprotein lipid concentrations	Large LDL ratios
23536	L-LDL-TG	0	Lipoprotein subclasses	Large LDL
23618	L-LDL-TG %	0	Relative lipoprotein lipid concentrations	Large LDL ratios
23498	L-VLDL-C	0	Lipoprotein subclasses	Large VLDL
23590	L-VLDL-C %	0	Relative lipoprotein lipid concentrations	Large VLDL ratios
23499	L-VLDL-CE	0	Lipoprotein subclasses	Large VLDL
23591	L-VLDL-CE %	0	Relative lipoprotein lipid concentrations	Large VLDL ratios
23500	L-VLDL-FC	0	Lipoprotein subclasses	Large VLDL
23592	L-VLDL-FC %	0	Relative lipoprotein lipid concentrations	Large VLDL ratios
23496	L-VLDL-L	0	Lipoprotein subclasses	Large VLDL
23495	L-VLDL-P	0	Lipoprotein subclasses	Large VLDL
23497	L-VLDL-PL	0	Lipoprotein subclasses	Large VLDL
23589	L-VLDL-PL %	0	Relative lipoprotein lipid concentrations	Large VLDL ratios
23501	L-VLDL-TG	0	Lipoprotein subclasses	Large VLDL
23593	L-VLDL-TG %	0	Relative lipoprotein lipid concentrations	Large VLDL ratios
23449	LA	0	Fatty acids	Fatty acids
23456	LA %	0	Relative lipoprotein lipid concentrations	Fatty acid ratios
23471	Lactate	1	Glycolysis related metabolites	Glycolysis related metabolites
23432	LDL particle size	0	Lipoprotein particle sizes	Lipoprotein particle sizes
23405	LDL-C	0	Cholesterol	Cholesterol
23417	LDL-CE	0	Cholesteryl esters	Cholesteryl esters
23421	LDL-FC	0	Free cholesterol	Free cholesterol
23425	LDL-L	0	Total lipids	Total lipids
23429	LDL-P	0	Lipoprotein particle concentrations	Lipoprotein particle concentrations
23413	LDL-PL	0	Phospholipids	Phospholipids
23409	LDL-TG	0	Triglycerides	Triglycerides
23466	Leucine	1	Amino acids	Branched-chain amino acids
23568	M-HDL-C	0	Lipoprotein subclasses	Medium HDL
23640	M-HDL-C %	0	Relative lipoprotein lipid concentrations	Medium HDL ratios
23569	M-HDL-CE	0	Lipoprotein subclasses	Medium HDL
23641	M-HDL-CE %	0	Relative lipoprotein lipid concentrations	Medium HDL ratios
23570	M-HDL-FC	0	Lipoprotein subclasses	Medium HDL
23642	M-HDL-FC %	0	Relative lipoprotein lipid concentrations	Medium HDL ratios
23566	M-HDL-L	0	Lipoprotein subclasses	Medium HDL
23565	M-HDL-P	0	Lipoprotein subclasses	Medium HDL
23567	M-HDL-PL	0	Lipoprotein subclasses	Medium HDL
23639	M-HDL-PL %	0	Relative lipoprotein lipid concentrations	Medium HDL ratios
23571	M-HDL-TG	0	Lipoprotein subclasses	Medium HDL
23643	M-HDL-TG %	0	Relative lipoprotein lipid concentrations	Medium HDL ratios
23540	M-LDL-C	0	Lipoprotein subclasses	Medium LDL
23620	M-LDL-C %	0	Relative lipoprotein lipid concentrations	Medium LDL ratios
23541	M-LDL-CE	0	Lipoprotein subclasses	Medium LDL
23621	M-LDL-CE %	0	Relative lipoprotein lipid concentrations	Medium LDL ratios
23542	M-LDL-FC	0	Lipoprotein subclasses	Medium LDL
23622	M-LDL-FC %	0	Relative lipoprotein lipid concentrations	Medium LDL ratios
23538	M-LDL-L	0	Lipoprotein subclasses	Medium LDL
23537	M-LDL-P	0	Lipoprotein subclasses	Medium LDL
23539	M-LDL-PL	0	Lipoprotein subclasses	Medium LDL
23619	M-LDL-PL %	0	Relative lipoprotein lipid concentrations	Medium LDL ratios
23543	M-LDL-TG	0	Lipoprotein subclasses	Medium LDL
23623	M-LDL-TG %	0	Relative lipoprotein lipid concentrations	Medium LDL ratios
23505	M-VLDL-C	0	Lipoprotein subclasses	Medium VLDL
23595	M-VLDL-C %	0	Relative lipoprotein lipid concentrations	Medium VLDL ratios
23506	M-VLDL-CE	0	Lipoprotein subclasses	Medium VLDL
23596	M-VLDL-CE %	0	Relative lipoprotein lipid concentrations	Medium VLDL ratios
23507	M-VLDL-FC	0	Lipoprotein subclasses	Medium VLDL
23597	M-VLDL-FC %	0	Relative lipoprotein lipid concentrations	Medium VLDL ratios
23503	M-VLDL-L	0	Lipoprotein subclasses	Medium VLDL
23502	M-VLDL-P	0	Lipoprotein subclasses	Medium VLDL
23504	M-VLDL-PL	0	Lipoprotein subclasses	Medium VLDL
23594	M-VLDL-PL %	0	Relative lipoprotein lipid concentrations	Medium VLDL ratios
23508	M-VLDL-TG	0	Lipoprotein subclasses	Medium VLDL
23598	M-VLDL-TG %	0	Relative lipoprotein lipid concentrations	Medium VLDL ratios
23447	MUFA	1	Fatty acids	Fatty acids
23454	MUFA %	1	Relative lipoprotein lipid concentrations	Fatty acid ratios
23401	non-HDL-C	0	Cholesterol	Cholesterol
23444	Omega-3	1	Fatty acids	Fatty acids
23451	Omega-3 %	1	Relative lipoprotein lipid concentrations	Fatty acid ratios
23445	Omega-6	1	Fatty acids	Fatty acids
23452	Omega-6 %	1	Relative lipoprotein lipid concentrations	Fatty acid ratios
23459	Omega-6/Omega-3	1	Relative lipoprotein lipid concentrations	Fatty acid ratios
23468	Phenylalanine	1	Amino acids	Aromatic amino acids
23437	Phosphatidylcholines	0	Other lipids	Other lipids
23434	Phosphoglycerides	0	Other lipids	Other lipids
23446	PUFA	1	Fatty acids	Fatty acids
23453	PUFA %	1	Relative lipoprotein lipid concentrations	Fatty acid ratios
23458	PUFA/MUFA	1	Relative lipoprotein lipid concentrations	Fatty acid ratios
23472	Pyruvate	0	Glycolysis related metabolites	Glycolysis related metabolites
23402	Remnant-C	0	Cholesterol	Cholesterol
23575	S-HDL-C	0	Lipoprotein subclasses	Small HDL
23645	S-HDL-C %	0	Relative lipoprotein lipid concentrations	Small HDL ratios
23576	S-HDL-CE	0	Lipoprotein subclasses	Small HDL
23646	S-HDL-CE %	0	Relative lipoprotein lipid concentrations	Small HDL ratios
23577	S-HDL-FC	0	Lipoprotein subclasses	Small HDL
23647	S-HDL-FC %	0	Relative lipoprotein lipid concentrations	Small HDL ratios
23573	S-HDL-L	0	Lipoprotein subclasses	Small HDL
23572	S-HDL-P	0	Lipoprotein subclasses	Small HDL
23574	S-HDL-PL	0	Lipoprotein subclasses	Small HDL
23644	S-HDL-PL %	0	Relative lipoprotein lipid concentrations	Small HDL ratios
23578	S-HDL-TG	0	Lipoprotein subclasses	Small HDL
23648	S-HDL-TG %	0	Relative lipoprotein lipid concentrations	Small HDL ratios
23547	S-LDL-C	0	Lipoprotein subclasses	Small LDL
23625	S-LDL-C %	0	Relative lipoprotein lipid concentrations	Small LDL ratios
23548	S-LDL-CE	0	Lipoprotein subclasses	Small LDL
23626	S-LDL-CE %	0	Relative lipoprotein lipid concentrations	Small LDL ratios
23549	S-LDL-FC	0	Lipoprotein subclasses	Small LDL
23627	S-LDL-FC %	0	Relative lipoprotein lipid concentrations	Small LDL ratios
23545	S-LDL-L	0	Lipoprotein subclasses	Small LDL
23544	S-LDL-P	0	Lipoprotein subclasses	Small LDL
23546	S-LDL-PL	0	Lipoprotein subclasses	Small LDL
23624	S-LDL-PL %	0	Relative lipoprotein lipid concentrations	Small LDL ratios
23550	S-LDL-TG	0	Lipoprotein subclasses	Small LDL
23628	S-LDL-TG %	0	Relative lipoprotein lipid concentrations	Small LDL ratios
23512	S-VLDL-C	0	Lipoprotein subclasses	Small VLDL
23600	S-VLDL-C %	0	Relative lipoprotein lipid concentrations	Small VLDL ratios
23513	S-VLDL-CE	0	Lipoprotein subclasses	Small VLDL
23601	S-VLDL-CE %	0	Relative lipoprotein lipid concentrations	Small VLDL ratios
23514	S-VLDL-FC	0	Lipoprotein subclasses	Small VLDL
23602	S-VLDL-FC %	0	Relative lipoprotein lipid concentrations	Small VLDL ratios
23510	S-VLDL-L	0	Lipoprotein subclasses	Small VLDL
23509	S-VLDL-P	0	Lipoprotein subclasses	Small VLDL
23511	S-VLDL-PL	0	Lipoprotein subclasses	Small VLDL
23599	S-VLDL-PL %	0	Relative lipoprotein lipid concentrations	Small VLDL ratios
23515	S-VLDL-TG	0	Lipoprotein subclasses	Small VLDL
23603	S-VLDL-TG %	0	Relative lipoprotein lipid concentrations	Small VLDL ratios
23448	SFA	1	Fatty acids	Fatty acids
23455	SFA %	1	Relative lipoprotein lipid concentrations	Fatty acid ratios
23438	Sphingomyelins	0	Other lipids	Other lipids
23435	TG/PG	0	Relative lipoprotein lipid concentrations	Other lipids
23464	Total BCAA	1	Amino acids	Branched-chain amino acids
23436	Total cholines	0	Other lipids	Other lipids
23442	Total fatty acids	1	Fatty acids	Fatty acids
23407	Total triglycerides	1	Triglycerides	Triglycerides
23400	Total-C	1	Cholesterol	Cholesterol
23415	Total-CE	0	Cholesteryl esters	Cholesteryl esters
23419	Total-FC	0	Free cholesterol	Free cholesterol
23423	Total-L	0	Total lipids	Total lipids
23427	Total-P	0	Lipoprotein particle concentrations	Lipoprotein particle concentrations
23411	Total-PL	0	Phospholipids	Phospholipids
23469	Tyrosine	1	Amino acids	Aromatic amino acids
23443	Unsaturation	0	Fatty acids	Fatty acids
23467	Valine	1	Amino acids	Branched-chain amino acids
23431	VLDL particle size	0	Lipoprotein particle sizes	Lipoprotein particle sizes
23403	VLDL-C	1	Cholesterol	Cholesterol
23416	VLDL-CE	0	Cholesteryl esters	Cholesteryl esters
23420	VLDL-FC	0	Free cholesterol	Free cholesterol
23424	VLDL-L	0	Total lipids	Total lipids
23428	VLDL-P	0	Lipoprotein particle concentrations	Lipoprotein particle concentrations
23412	VLDL-PL	0	Phospholipids	Phospholipids
23408	VLDL-TG	0	Triglycerides	Triglycerides
23554	XL-HDL-C	0	Lipoprotein subclasses	Very large HDL
23630	XL-HDL-C %	0	Relative lipoprotein lipid concentrations	Very large HDL ratios
23555	XL-HDL-CE	0	Lipoprotein subclasses	Very large HDL
23631	XL-HDL-CE %	0	Relative lipoprotein lipid concentrations	Very large HDL ratios
23556	XL-HDL-FC	0	Lipoprotein subclasses	Very large HDL
23632	XL-HDL-FC %	0	Relative lipoprotein lipid concentrations	Very large HDL ratios
23552	XL-HDL-L	0	Lipoprotein subclasses	Very large HDL
23551	XL-HDL-P	0	Lipoprotein subclasses	Very large HDL
23553	XL-HDL-PL	0	Lipoprotein subclasses	Very large HDL
23629	XL-HDL-PL %	0	Relative lipoprotein lipid concentrations	Very large HDL ratios
23557	XL-HDL-TG	0	Lipoprotein subclasses	Very large HDL
23633	XL-HDL-TG %	0	Relative lipoprotein lipid concentrations	Very large HDL ratios
23491	XL-VLDL-C	0	Lipoprotein subclasses	Very large VLDL
23585	XL-VLDL-C %	0	Relative lipoprotein lipid concentrations	Very large VLDL ratios
23492	XL-VLDL-CE	0	Lipoprotein subclasses	Very large VLDL
23586	XL-VLDL-CE %	0	Relative lipoprotein lipid concentrations	Very large VLDL ratios
23493	XL-VLDL-FC	0	Lipoprotein subclasses	Very large VLDL
23587	XL-VLDL-FC %	0	Relative lipoprotein lipid concentrations	Very large VLDL ratios
23489	XL-VLDL-L	0	Lipoprotein subclasses	Very large VLDL
23488	XL-VLDL-P	0	Lipoprotein subclasses	Very large VLDL
23490	XL-VLDL-PL	0	Lipoprotein subclasses	Very large VLDL
23584	XL-VLDL-PL %	0	Relative lipoprotein lipid concentrations	Very large VLDL ratios
23494	XL-VLDL-TG	0	Lipoprotein subclasses	Very large VLDL
23588	XL-VLDL-TG %	0	Relative lipoprotein lipid concentrations	Very large VLDL ratios
23519	XS-VLDL-C	0	Lipoprotein subclasses	Very small VLDL
23605	XS-VLDL-C %	0	Relative lipoprotein lipid concentrations	Very small VLDL ratios
23520	XS-VLDL-CE	0	Lipoprotein subclasses	Very small VLDL
23606	XS-VLDL-CE %	0	Relative lipoprotein lipid concentrations	Very small VLDL ratios
23521	XS-VLDL-FC	0	Lipoprotein subclasses	Very small VLDL
23607	XS-VLDL-FC %	0	Relative lipoprotein lipid concentrations	Very small VLDL ratios
23517	XS-VLDL-L	0	Lipoprotein subclasses	Very small VLDL
23516	XS-VLDL-P	0	Lipoprotein subclasses	Very small VLDL
23518	XS-VLDL-PL	0	Lipoprotein subclasses	Very small VLDL
23604	XS-VLDL-PL %	0	Relative lipoprotein lipid concentrations	Very small VLDL ratios
23522	XS-VLDL-TG	0	Lipoprotein subclasses	Very small VLDL
23608	XS-VLDL-TG %	0	Relative lipoprotein lipid concentrations	Very small VLDL ratios
23484	XXL-VLDL-C	0	Lipoprotein subclasses	Chylomicrons and extremely large VLDL
23580	XXL-VLDL-C %	0	Relative lipoprotein lipid concentrations	Chylomicrons and extremely large VLDL ratios
23485	XXL-VLDL-CE	0	Lipoprotein subclasses	Chylomicrons and extremely large VLDL
23581	XXL-VLDL-CE %	0	Relative lipoprotein lipid concentrations	Chylomicrons and extremely large VLDL ratios
23486	XXL-VLDL-FC	0	Lipoprotein subclasses	Chylomicrons and extremely large VLDL
23582	XXL-VLDL-FC %	0	Relative lipoprotein lipid concentrations	Chylomicrons and extremely large VLDL ratios
23482	XXL-VLDL-L	0	Lipoprotein subclasses	Chylomicrons and extremely large VLDL
23481	XXL-VLDL-P	0	Lipoprotein subclasses	Chylomicrons and extremely large VLDL
23483	XXL-VLDL-PL	0	Lipoprotein subclasses	Chylomicrons and extremely large VLDL
23579	XXL-VLDL-PL %	0	Relative lipoprotein lipid concentrations	Chylomicrons and extremely large VLDL ratios
23487	XXL-VLDL-TG	0	Lipoprotein subclasses	Chylomicrons and extremely large VLDL
23583	XXL-VLDL-TG %	0	Relative lipoprotein lipid concentrations	Chylomicrons and extremely large VLDL ratios

## Sheet: Table S2
Tabe S2. Overview of GWAS summary statistics used in this study.
phenotype	source	reference	doi	ancestry	sample size
Alzheimer's disease	PGC (noUKB)	Wightman et al., Nat Genet, 2021	https://doi.org/10.1038/s41588-021-00921-z	European	39,918 cases / 358,140 controls
Parkinson's disease	IPDGC (noUKB)	Nalls et al., Lancet Neurol, 2019	https://doi.org/10.1016/S1474-4422(19)30320-5	European	37,688 cases / 981,372 controls
Body mass index	GIANT	Locke et al., 2015	https://doi.org/10.1038/nature14177	European	339,224 individuals
Type 2 diabetes	DIAMANTE	Mahajan et al., Nat Genet, 2022	https://doi.org/10.1038/s41588-022-01058-3	European	80,154 cases / 853,816 controls
Coronary artery disease	CARDIoGRAMplusC4D	Aragam et al., Nat Genet, 2022	https://doi.org/10.1038/s41588-022-01233-6	European	181,522 cases / 984,168 controls
Stroke	MEGASTROKE	Mishra et al., Nat, 2022	https://doi.org/10.1038/s41586-022-05165-3	European	73,652 cases / 1,234,808 controls
Metabolic markers	In house (UKB, EstB)	van der Meer et al., Nat Commun, 2025	https://doi.org/10.1038/s41467-025-60058-z	European	300,486 individuals
Proglucagon	UKB	Sun et al., Nat, 2023	https://doi.org/10.1038/s41586-023-06592-6	European	34,557 individuals

## Sheet: Table S3
Table S3. Phenotypic associations between metabolites and disease traits.
metabolite	beta_BMI	se_BMI	p_BMI	fdr_BMI	beta_T2D	se_T2D	p_T2D	fdr_T2D	beta_CAD	se_CAD	p_CAD	fdr_CAD	beta_Stroke	se_Stroke	p_Stroke	fdr_Stroke	beta_PD	se_PD	p_PD	fdr_PD	beta_AD	se_AD	p_AD	fdr_AD
3-Hydroxybutyrate	0.0222966	0.00220426	4.78952e-24	9.2092e-24	0.123484	0.00829199	3.71951e-50	8.24473e-50	0.0115436	0.00718426	0.1081	0.131089	0.0319873	0.0114909	0.00537409	0.00736596	-0.0518799	0.0243923	0.0334282	0.0435791	0.0468626	0.0253431	0.0644393	0.0808331
Acetate	-0.11392	0.00217445	0	0	-0.208732	0.00800474	6.80994e-150	1.83979e-149	-0.0968423	0.00684713	2.04898e-45	4.44292e-45	-0.0644074	0.0110117	4.94605e-09	7.92854e-09	0.0564114	0.0229488	0.0139657	0.0187296	-0.0153838	0.0242035	0.525035	0.567585
Acetoacetate	0.0669266	0.00219951	6.58193e-203	1.85536e-202	0.125441	0.00814998	1.86382e-53	4.16226e-53	0.048855	0.00701496	3.29791e-12	5.65031e-12	0.0482264	0.0112703	1.87688e-05	2.76535e-05	-0.0178559	0.0236233	0.449734	0.492236	0.0471319	0.0248476	0.0578491	0.0728723
Acetone	-0.0638347	0.00219702	3.13169e-185	8.66435e-185	-0.036497	0.00810739	6.74136e-06	1.0112e-05	-0.0117281	0.00698856	0.0933105	0.113708	0.0189637	0.0112224	0.0910644	0.111061	0.0150848	0.0235603	0.522002	0.564714	0.0118628	0.0246469	0.630297	0.663611
Alanine	0.137341	0.00218832	0	0	0.597257	0.00853322	0	0	0.122885	0.00704266	3.52233e-68	8.47401e-68	0.04119	0.011285	0.00026226	0.000373871	-0.042352	0.0236837	0.073738	0.0914229	-0.0295077	0.0248566	0.235181	0.268419
Albumin	-0.164353	0.00217683	0	0	-0.190414	0.00810629	5.20489e-122	1.35237e-121	-0.130809	0.00696428	1.04252e-78	2.60021e-78	-0.117255	0.0111794	9.75782e-26	1.89573e-25	-0.0293876	0.02331	0.207407	0.239279	0.0312657	0.024476	0.201461	0.233501
ApoA1	-0.229396	0.00232613	0	0	-0.460581	0.00894513	0	0	-0.300583	0.00759621	0	0	-0.118132	0.0120207	8.58121e-23	1.63316e-22	-0.118716	0.0250076	2.06269e-06	3.11279e-06	-0.0598192	0.0264037	0.0234784	0.0311103
ApoB	0.0498027	0.00219061	2.81338e-114	7.24687e-114	-0.451388	0.00817781	0	0	-0.279659	0.00693383	0	0	-0.155605	0.0109613	9.7188e-46	2.11045e-45	-0.135837	0.0227513	2.36493e-09	3.83627e-09	-0.0342972	0.0237764	0.149165	0.176447
ApoB/ApoA1	0.153888	0.0021941	0	0	-0.177106	0.00817297	3.95847e-104	1.01266e-103	-0.103821	0.00703021	2.35977e-49	5.22297e-49	-0.0765525	0.0112465	9.98209e-12	1.70048e-11	-0.0650059	0.0235165	0.005705	0.00781235	0.00367172	0.0245152	0.880944	0.895936
Citrate	-0.039305	0.00224145	8.60578e-69	2.07707e-68	0.136761	0.00824727	9.31127e-62	2.16683e-61	-0.0392354	0.00708411	3.05065e-08	4.81783e-08	-0.0231796	0.0113848	0.04175	0.0539105	-0.012342	0.0238138	0.60427	0.640168	0.0177125	0.025065	0.479777	0.520543
Clinical LDL-C	-0.0249593	0.00220432	1.03088e-29	2.05626e-29	-0.630319	0.00847238	0	0	-0.34594	0.00699853	0	0	-0.186415	0.0109886	1.50745e-64	3.55788e-64	-0.14099	0.0227433	5.67476e-10	9.29616e-10	-0.0205238	0.0237564	0.387628	0.426448
Creatinine	0.166182	0.00248862	0	0	0.134305	0.00928236	1.90778e-47	4.18535e-47	0.143105	0.00804398	8.40519e-71	2.05185e-70	0.0661179	0.0128042	2.42038e-07	3.72405e-07	-0.0344777	0.0271764	0.204562	0.236727	-0.00483398	0.0275013	0.860472	0.878105
DHA	-0.176417	0.00226595	0	0	-0.387005	0.00846103	0	0	-0.179027	0.00713237	4.90109e-139	1.30754e-138	-0.10675	0.011439	1.0383e-20	1.93419e-20	-0.0781941	0.0236705	0.000955077	0.00134106	-0.0787975	0.0251323	0.00171671	0.0023814
DHA %	-0.261205	0.00217676	0	0	-0.384005	0.00830926	0	0	-0.111119	0.00696308	2.4914e-57	5.65677e-57	-0.0595715	0.0112083	1.06681e-07	1.65505e-07	0.0246531	0.0232066	0.288087	0.324986	-0.0433255	0.0246502	0.0788136	0.097312
Glucose	0.132109	0.00219612	0	0	0.902694	0.00903799	0	0	0.122667	0.00688741	5.87477e-71	1.43648e-70	0.0606304	0.0110771	4.41237e-08	6.93174e-08	0.0726865	0.0229843	0.00156451	0.00217633	0.106385	0.024395	1.29501e-05	1.91749e-05
Glutamine	-0.158358	0.00216941	0	0	-0.2992	0.00812429	6.61066e-297	2.07051e-296	-0.0174574	0.00691686	0.0116065	0.0156627	0.00608239	0.0111468	0.585297	0.622372	0.0611173	0.0232853	0.00867204	0.0117997	0.0494528	0.0246276	0.0446411	0.0574451
Glycine	-0.204001	0.00227334	0	0	-0.367456	0.00865437	0	0	-0.138195	0.00748063	3.36233e-76	8.31676e-76	-0.0248557	0.0119451	0.0374493	0.048525	0.0889382	0.0252859	0.000435966	0.000617963	0.0518221	0.0260472	0.0466413	0.0597105
Glycoprotein acetyls	0.351274	0.0020657	0	0	0.538045	0.00847758	0	0	0.216414	0.00711005	1.73672e-203	4.90484e-203	0.113249	0.0113733	2.34065e-23	4.47177e-23	-0.0766057	0.0238955	0.00134657	0.00188017	0.0442879	0.0253889	0.0810928	0.0997962
HDL particle size	-0.413393	0.00226818	0	0	-0.68059	0.00948346	0	0	-0.341578	0.00784805	0	0	-0.083342	0.012341	1.4458e-11	2.45457e-11	0.0381653	0.0255787	0.13568	0.161261	-0.0298917	0.0269962	0.268183	0.304139
HDL-C	-0.342645	0.00229417	0	0	-0.711085	0.00938557	0	0	-0.376583	0.00773702	0	0	-0.136071	0.0121062	2.60026e-29	5.16594e-29	-0.0725094	0.024995	0.00372028	0.00511795	-0.0396508	0.0263472	0.132341	0.157796
HDL-CE	-0.348684	0.00228038	0	0	-0.71625	0.009347	0	0	-0.371396	0.00769935	0	0	-0.135751	0.0120609	2.17621e-29	4.335e-29	-0.0725841	0.024938	0.00360755	0.00496744	-0.039206	0.0262446	0.135211	0.160832
HDL-FC	-0.31062	0.00233728	0	0	-0.652594	0.00937783	0	0	-0.37924	0.00781993	0	0	-0.132587	0.0122306	2.21168e-27	4.34769e-27	-0.0815983	0.0252494	0.00123062	0.00172309	-0.0410143	0.0266489	0.123789	0.148427
HDL-L	-0.266785	0.00233467	0	0	-0.513852	0.00914123	0	0	-0.319991	0.00770851	0	0	-0.114566	0.0121587	4.40371e-21	8.23423e-21	-0.0872822	0.0252152	0.000537185	0.000759995	-0.0499845	0.0267195	0.0613853	0.0770669
HDL-P	-0.173202	0.00229839	0	0	-0.455551	0.00873957	0	0	-0.296009	0.00740787	0	0	-0.134236	0.0117304	2.53728e-30	5.08136e-30	-0.152189	0.024396	4.42465e-10	7.2722e-10	-0.0549451	0.0257033	0.0325439	0.0425006
HDL-PL	-0.227319	0.00234662	0	0	-0.408187	0.00901837	0	0	-0.279478	0.00767108	1.29465e-290	4.00458e-290	-0.095903	0.0121615	3.12631e-15	5.56037e-15	-0.0861932	0.0253131	0.000661453	0.000934036	-0.0537756	0.0268633	0.0453041	0.0582482
HDL-TG	0.190971	0.00216599	0	0	0.350674	0.00829424	0	0	0.084599	0.00707165	5.54473e-33	1.12705e-32	0.029413	0.0113837	0.00977211	0.0132602	-0.100279	0.0240427	3.03463e-05	4.42315e-05	-0.0399155	0.0254535	0.116841	0.140775
Histidine	-0.0279187	0.00220843	1.28051e-36	2.63511e-36	-0.10154	0.00809956	4.7157e-36	9.69087e-36	-0.0632692	0.00696773	1.08252e-19	1.99665e-19	-0.0501949	0.0111909	7.27982e-06	1.08978e-05	-0.00592711	0.0234018	0.800055	0.8215	-0.031252	0.0245173	0.202419	0.234429
IDL-C	-0.108769	0.00225426	0	0	-0.809623	0.00902066	0	0	-0.421007	0.00722249	0	0	-0.19482	0.011193	7.48108e-68	1.7969e-67	-0.126458	0.0230315	4.00485e-08	6.30479e-08	-0.0227084	0.0239592	0.343234	0.380974
IDL-C %	-0.215077	0.00218808	0	0	-0.875359	0.00915796	0	0	-0.42241	0.00722194	0	0	-0.191558	0.0112459	4.63289e-65	1.09692e-64	-0.0653783	0.0232218	0.00487196	0.00668998	-0.00900932	0.0243658	0.711567	0.74134
IDL-CE	-0.107179	0.00225515	0	0	-0.804997	0.00901424	0	0	-0.421841	0.00723201	0	0	-0.197904	0.011208	8.93485e-70	2.17051e-69	-0.131858	0.0230744	1.10033e-08	1.75442e-08	-0.0220336	0.0239927	0.358438	0.396085
IDL-CE %	-0.187193	0.0022036	0	0	-0.798564	0.00898804	0	0	-0.403802	0.00720996	0	0	-0.192642	0.0112629	1.38473e-65	3.29426e-65	-0.0765181	0.0232367	0.000991305	0.00139062	-0.00759605	0.0243731	0.755302	0.781996
IDL-FC	-0.111829	0.0022504	0	0	-0.809909	0.00899857	0	0	-0.412189	0.00718809	0	0	-0.188847	0.0111617	3.2511e-64	7.64904e-64	-0.115051	0.0229702	5.47907e-07	8.37843e-07	-0.0264883	0.0239288	0.26831	0.304139
IDL-FC %	-0.163316	0.00216834	0	0	-0.583397	0.00835022	0	0	-0.240661	0.00681743	5.68466e-273	1.71573e-272	-0.0832486	0.0108636	1.81512e-14	3.20922e-14	-0.00151644	0.0223738	0.945963	0.952337	-0.00390142	0.0237357	0.86944	0.885442
IDL-L	-0.0808337	0.00225622	3.03809e-280	9.30104e-280	-0.73071	0.00883518	0	0	-0.392826	0.00718303	0	0	-0.180372	0.0111796	1.47143e-58	3.37683e-58	-0.124837	0.0230145	5.81953e-08	9.11361e-08	-0.0254866	0.0239981	0.288224	0.324986
IDL-P	-0.00596634	0.00221808	0.00714866	0.00975351	-0.630871	0.00849388	0	0	-0.348818	0.00701453	0	0	-0.174231	0.0109844	1.16806e-56	2.64406e-56	-0.11516	0.0226681	3.76926e-07	5.78754e-07	-0.0249241	0.0236194	0.291317	0.328226
IDL-PL	-0.0830301	0.00225915	9.40742e-295	2.92806e-294	-0.728613	0.00883467	0	0	-0.384894	0.00718282	0	0	-0.178214	0.0112	5.22925e-57	1.18551e-56	-0.117054	0.0230741	3.91711e-07	6.00838e-07	-0.0298337	0.024068	0.215138	0.247624
IDL-PL %	0.023357	0.00219217	1.68326e-26	3.28731e-26	0.285325	0.00807704	2.3847e-273	7.21202e-273	0.208207	0.00692054	7.5376e-199	2.12075e-198	0.119292	0.0110164	2.51919e-27	4.94569e-27	0.119862	0.0229235	1.70623e-07	2.63883e-07	0.0171563	0.023896	0.472783	0.513892
IDL-TG	0.197707	0.00217207	0	0	0.262562	0.00823	2.4221e-223	6.95887e-223	0.0671264	0.00706521	2.07943e-21	3.90776e-21	0.0289228	0.0114307	0.0113975	0.0154238	-0.108223	0.0241326	7.30826e-06	1.09295e-05	-0.0221313	0.0258416	0.391766	0.430683
IDL-TG %	0.261739	0.00217472	0	0	0.932137	0.00930882	0	0	0.435715	0.00734737	0	0	0.212409	0.0114826	2.12698e-76	5.26983e-76	0.0428154	0.0239293	0.0735746	0.091296	0.0343583	0.0251653	0.172158	0.201825
Isoleucine	0.196668	0.00220053	0	0	0.38038	0.00838118	0	0	0.117422	0.00715807	1.7847e-60	4.12109e-60	0.027485	0.0114337	0.0162226	0.0216979	-0.0382406	0.0240358	0.111613	0.134693	-0.0628749	0.0249055	0.0115849	0.015649
L-HDL-C	-0.441909	0.00225046	0	0	-0.869544	0.00971474	0	0	-0.407592	0.00783901	0	0	-0.127548	0.0122358	1.92254e-25	3.72055e-25	-0.00305016	0.0253398	0.90419	0.916458	-0.0281775	0.0265028	0.287697	0.324882
L-HDL-C %	-0.401747	0.00211478	0	0	-0.917192	0.00945519	0	0	-0.372647	0.00735437	0	0	-0.131166	0.0115229	5.07947e-30	1.01589e-29	0.0306624	0.0237673	0.197014	0.229236	-0.00243784	0.0252614	0.92312	0.931852
L-HDL-CE	-0.448626	0.00223735	0	0	-0.883408	0.00971173	0	0	-0.407141	0.00781518	0	0	-0.128269	0.0122024	7.62365e-26	1.48304e-25	-0.000850054	0.0252938	0.97319	0.977114	-0.0271368	0.0264262	0.304471	0.342015
L-HDL-CE %	-0.387828	0.00209891	0	0	-0.870308	0.00930249	0	0	-0.342593	0.00726896	0	0	-0.127172	0.0114723	1.48085e-28	2.93031e-28	0.029076	0.0237309	0.220485	0.252805	-0.00686441	0.0254933	0.787727	0.81163
L-HDL-FC	-0.413991	0.00229247	0	0	-0.801456	0.0096421	0	0	-0.401573	0.0078943	0	0	-0.120667	0.0123333	1.32142e-22	2.50532e-22	-0.00690641	0.0255353	0.786802	0.81163	-0.0266538	0.0267165	0.318447	0.356334
L-HDL-FC %	-0.262749	0.00226134	0	0	-0.669093	0.00901193	0	0	-0.332379	0.00735583	0	0	-0.0994012	0.0115394	7.05028e-18	1.27829e-17	0.0121704	0.0236694	0.607123	0.642191	0.0231026	0.0248758	0.353034	0.390981
L-HDL-L	-0.401068	0.00228963	0	0	-0.742353	0.00961057	0	0	-0.372691	0.00788934	0	0	-0.109087	0.0123531	1.04025e-18	1.90691e-18	-0.00804544	0.0255407	0.752759	0.779904	-0.0320784	0.026987	0.234572	0.267928
L-HDL-P	-0.430842	0.00227606	0	0	-0.834498	0.00973686	0	0	-0.411237	0.00791324	0	0	-0.129047	0.0123417	1.3731e-25	2.66072e-25	-0.0172017	0.0255303	0.500454	0.541796	-0.0378727	0.0267936	0.157509	0.186022
L-HDL-PL	-0.377955	0.0023142	0	0	-0.646098	0.00949399	0	0	-0.343078	0.00791659	0	0	-0.100765	0.0124653	6.28519e-16	1.12726e-15	-0.00672315	0.0259173	0.795321	0.8172	-0.0317941	0.0273528	0.245084	0.27887
L-HDL-PL %	0.37282	0.00209551	0	0	0.928156	0.00932134	0	0	0.37312	0.00721476	0	0	0.145657	0.0113148	6.36981e-38	1.32912e-37	-0.0124559	0.0233228	0.593295	0.630429	0.00285332	0.0247442	0.908197	0.919896
L-HDL-TG	-0.0384209	0.00226301	1.32641e-64	3.13553e-64	0.0214387	0.00835751	0.0103115	0.0139794	-0.0721487	0.00723126	1.91533e-23	3.66389e-23	-0.0150371	0.0116682	0.197494	0.229616	-0.0727031	0.0246101	0.00313482	0.00432049	-0.0394864	0.0262728	0.132855	0.158282
L-HDL-TG %	0.309617	0.00217901	0	0	0.641761	0.0088706	0	0	0.259895	0.007319	3.49586e-276	1.06155e-275	0.0841152	0.0116684	5.64448e-13	9.80565e-13	-0.0552701	0.0243997	0.0235006	0.0311103	0.00840854	0.0260603	0.746955	0.774428
L-LDL-C	-0.0528464	0.00221239	6.2705e-126	1.64353e-125	-0.633914	0.00852465	0	0	-0.351182	0.00704024	0	0	-0.188679	0.0110556	2.6436e-65	6.26911e-65	-0.147663	0.0228823	1.09552e-10	1.82059e-10	-0.0235591	0.0239487	0.325246	0.363167
L-LDL-C %	-0.289653	0.00214824	0	0	-0.936421	0.0093447	0	0	-0.433434	0.00727803	0	0	-0.221244	0.011353	1.3963e-84	3.52378e-84	-0.074766	0.0234709	0.00144518	0.00201409	-0.0261305	0.0247742	0.291541	0.328231
L-LDL-CE	-0.0336791	0.00220932	1.92386e-52	4.28353e-52	-0.581269	0.00842261	0	0	-0.332695	0.00701906	0	0	-0.183598	0.0110509	5.53248e-62	1.28947e-61	-0.154489	0.0229041	1.52974e-11	2.59413e-11	-0.0251876	0.0239983	0.293922	0.330662
L-LDL-CE %	-0.0542347	0.00218548	9.54673e-136	2.53336e-135	-0.254651	0.00805703	3.04363e-219	8.69441e-219	-0.166419	0.00691192	4.35061e-128	1.14635e-127	-0.129725	0.0110468	7.64824e-32	1.54412e-31	-0.102673	0.0230185	8.17847e-06	1.22064e-05	-0.0506737	0.0241304	0.0357295	0.046377
L-LDL-FC	-0.10358	0.00221832	0	0	-0.764164	0.00882743	0	0	-0.392003	0.00710582	0	0	-0.199358	0.0110894	2.93384e-72	7.22101e-72	-0.135538	0.022895	3.21949e-09	5.20554e-09	-0.0146233	0.0238754	0.540217	0.582312
L-LDL-FC %	-0.323227	0.00215797	0	0	-0.931434	0.00934647	0	0	-0.397396	0.00730254	0	0	-0.15217	0.0113925	1.07804e-40	2.27806e-40	0.00571308	0.0235338	0.808191	0.828714	0.0140771	0.0245628	0.566571	0.605477
L-LDL-L	-0.0307459	0.00221156	6.41468e-44	1.37893e-43	-0.587793	0.00843536	0	0	-0.335139	0.00702	0	0	-0.179817	0.0110433	1.30453e-59	3.00767e-59	-0.148916	0.0228691	7.43171e-11	1.24194e-10	-0.0229989	0.0239503	0.336917	0.374798
L-LDL-P	0.010884	0.00219672	7.25143e-07	1.10773e-06	-0.514239	0.0082627	0	0	-0.288886	0.00693186	0	0	-0.159672	0.0109573	4.21973e-48	9.29835e-48	-0.128645	0.0227137	1.48096e-08	2.35379e-08	-0.0306717	0.0237618	0.196774	0.229135
L-LDL-PL	-0.0226108	0.00220921	1.40363e-24	2.70583e-24	-0.619352	0.00847142	0	0	-0.344972	0.00701493	0	0	-0.183965	0.0110118	1.18196e-62	2.76779e-62	-0.14377	0.0227897	2.81643e-10	4.64431e-10	-0.0210863	0.0238134	0.375897	0.414458
L-LDL-PL %	0.0594932	0.00219968	8.04432e-161	2.18911e-160	-0.130942	0.00808854	6.0656e-59	1.39415e-58	-0.0223407	0.00693794	0.0012816	0.00179112	0.00555435	0.0110985	0.616751	0.651645	0.062409	0.0231372	0.00698946	0.00954502	0.0170392	0.0239862	0.477472	0.518417
L-LDL-TG	0.205956	0.00216597	0	0	0.271238	0.008222	1.15613e-238	3.38016e-238	0.060169	0.00704423	1.32379e-17	2.39436e-17	0.0222169	0.0114106	0.0515298	0.0653528	-0.132821	0.0240223	3.21932e-08	5.07884e-08	-0.00703494	0.0258534	0.785538	0.811054
L-LDL-TG %	0.241943	0.00216455	0	0	0.897947	0.0091867	0	0	0.414203	0.00727567	0	0	0.221339	0.0114508	3.02838e-83	7.62967e-83	0.0510146	0.0238985	0.0327905	0.0427852	0.0359163	0.0253963	0.157294	0.185916
L-VLDL-C	0.265501	0.00215252	0	0	0.183083	0.00828866	4.08902e-108	1.04965e-107	0.00257414	0.00715014	0.718837	0.747871	-0.046127	0.0114443	5.56413e-05	8.05505e-05	-0.118689	0.0241441	8.8388e-07	1.34747e-06	-0.0498075	0.0250458	0.0467391	0.0597845
L-VLDL-C %	-0.158237	0.00219864	0	0	-0.630847	0.00860288	0	0	-0.212553	0.00708776	1.37563e-197	3.85589e-197	-0.0750913	0.0112464	2.44012e-11	4.10997e-11	-0.00631623	0.0234277	0.787464	0.81163	0.0188428	0.0242621	0.437373	0.479762
L-VLDL-CE	0.22236	0.00215778	0	0	0.0358143	0.00821202	1.29346e-05	1.91709e-05	-0.0551993	0.00710866	8.15955e-15	1.44607e-14	-0.0704504	0.0113585	5.55881e-10	9.11621e-10	-0.118574	0.0239734	7.57273e-07	1.15563e-06	-0.0595355	0.0247964	0.0163514	0.0218506
L-VLDL-CE %	-0.250828	0.00219859	0	0	-0.783944	0.00894843	0	0	-0.277045	0.00719654	0	0	-0.100133	0.0113742	1.32568e-18	2.4242e-18	0.00977231	0.0235808	0.678569	0.709931	0.00644685	0.0245238	0.792642	0.815009
L-VLDL-FC	0.304934	0.00214849	0	0	0.318701	0.00840611	0	0	0.0576652	0.00720475	1.20667e-15	2.15642e-15	-0.0211063	0.0115391	0.0673837	0.0841732	-0.115969	0.024333	1.87999e-06	2.8457e-06	-0.0415925	0.0253074	0.100281	0.121804
L-VLDL-FC %	0.108657	0.00218424	0	0	-0.100229	0.00824528	5.33879e-34	1.08815e-33	0.0185538	0.00710674	0.0090348	0.0122709	0.0173606	0.0113043	0.124599	0.149279	-0.0373484	0.0238804	0.117823	0.141844	0.048704	0.0243794	0.0457433	0.0586668
L-VLDL-L	0.297005	0.00215131	0	0	0.332355	0.00839278	0	0	0.0539372	0.0071634	5.09157e-14	8.92817e-14	-0.0284922	0.0114765	0.013041	0.0175367	-0.111181	0.0240944	3.94282e-06	5.9321e-06	-0.0499024	0.0251444	0.0471852	0.0602519
L-VLDL-P	0.304067	0.00214885	0	0	0.354705	0.0084195	0	0	0.066587	0.00717915	1.77522e-20	3.29054e-20	-0.0168215	0.0115058	0.14374	0.1703	-0.112105	0.0241932	3.59142e-06	5.40885e-06	-0.044377	0.0252687	0.0790539	0.0975281
L-VLDL-PL	0.313305	0.00214513	0	0	0.372717	0.00843948	0	0	0.0854202	0.00720445	1.98923e-32	4.03244e-32	-0.00852592	0.01153	0.45963	0.501231	-0.106108	0.0243108	1.2732e-05	1.88894e-05	-0.0403609	0.0252447	0.109869	0.133018
L-VLDL-PL %	0.29748	0.00213933	0	0	0.402823	0.00843729	0	0	0.18586	0.0072442	3.59234e-145	9.68764e-145	0.0762913	0.0114878	3.11379e-11	5.23285e-11	-0.0405864	0.0243576	0.0956585	0.116474	-0.00249631	0.0248534	0.919994	0.929325
L-VLDL-TG	0.299682	0.00215536	0	0	0.386835	0.00843556	0	0	0.0651691	0.00713624	6.71647e-20	1.24035e-19	-0.0256885	0.0114386	0.0247188	0.0326236	-0.106786	0.0238949	7.8589e-06	1.17412e-05	-0.0567701	0.0250635	0.0235097	0.0311103
L-VLDL-TG %	-0.00802841	0.00219177	0.000249356	0.000355815	0.338448	0.00829911	0	0	0.087773	0.00707478	2.41076e-35	4.93379e-35	0.0224758	0.0112508	0.0457475	0.0586668	0.0225421	0.0237019	0.341571	0.37941	-0.00298251	0.0242747	0.902214	0.915077
LA	-0.038121	0.00221816	3.76805e-66	8.97841e-66	-0.459579	0.00830608	0	0	-0.32821	0.0070517	0	0	-0.177863	0.011111	1.1261e-57	2.56072e-57	-0.166629	0.0230291	4.63616e-13	8.06335e-13	-0.0541039	0.0241572	0.0251129	0.0331144
LA %	-0.316212	0.00212854	0	0	-0.79883	0.00898021	0	0	-0.362597	0.00713426	0	0	-0.180519	0.011247	5.68185e-58	1.29796e-57	-0.00444896	0.0230985	0.847265	0.866201	-0.0199648	0.0245887	0.416822	0.457555
Lactate	0.0706772	0.00218937	4.63775e-228	1.34019e-227	0.271339	0.00813782	9.207e-244	2.70241e-243	0.0134526	0.00694714	0.0528155	0.0669265	0.0195389	0.0111407	0.07946	0.0979482	-0.0554411	0.023338	0.0175216	0.0233935	-0.0447764	0.0243414	0.065839	0.0823125
LDL particle size	-0.200039	0.00222158	0	0	-0.569824	0.00869146	0	0	-0.183477	0.00715227	3.91563e-145	1.05405e-144	-0.0680364	0.0114559	2.8676e-09	4.64159e-09	0.000262885	0.0238628	0.99121	0.991874	-0.0157385	0.0252544	0.533155	0.575115
LDL-C	-0.00884609	0.00220047	5.81953e-05	8.41662e-05	-0.548137	0.00833183	0	0	-0.31997	0.00697492	0	0	-0.181553	0.0109965	3.10851e-61	7.20019e-61	-0.152907	0.0227908	1.95782e-11	3.31255e-11	-0.0226173	0.0238773	0.343523	0.381012
LDL-CE	0.0165565	0.00219648	4.80214e-14	8.43055e-14	-0.487315	0.00824149	0	0	-0.299479	0.00696001	0	0	-0.173525	0.0109995	4.57612e-56	1.0343e-55	-0.159213	0.02283	3.08385e-12	5.28963e-12	-0.0237909	0.0239491	0.320518	0.358155
LDL-FC	-0.0760791	0.0022076	1.60994e-259	4.76286e-259	-0.699034	0.00863665	0	0	-0.364002	0.00703503	0	0	-0.194273	0.0110296	1.92771e-69	4.6602e-69	-0.138219	0.0228068	1.35751e-09	2.2141e-09	-0.0116463	0.0238084	0.624721	0.658669
LDL-L	0.0118108	0.0021981	7.74399e-08	1.2039e-07	-0.494329	0.00825173	0	0	-0.299504	0.00695625	0	0	-0.170602	0.0109912	2.47269e-54	5.54684e-54	-0.153449	0.0227924	1.6681e-11	2.82556e-11	-0.0212641	0.023896	0.373541	0.412164
LDL-P	0.0413034	0.00218972	2.71064e-79	6.7834e-79	-0.454037	0.00817698	0	0	-0.276204	0.00692648	0	0	-0.157022	0.0109592	1.46546e-46	3.1962e-46	-0.134672	0.0227545	3.24905e-09	5.24765e-09	-0.0310819	0.0237929	0.191432	0.223263
LDL-PL	0.0147161	0.00219647	2.09114e-11	3.53412e-11	-0.514368	0.00827117	0	0	-0.304059	0.00695517	0	0	-0.1723	0.010976	1.56167e-55	3.51907e-55	-0.147667	0.0227584	8.67215e-11	1.44439e-10	-0.01491	0.0237951	0.53092	0.573117
LDL-TG	0.222975	0.0021572	0	0	0.310228	0.00825294	0	0	0.0683748	0.00704382	2.81351e-22	5.32073e-22	0.0196796	0.011405	0.0844326	0.103395	-0.135717	0.0239831	1.52397e-08	2.41957e-08	-0.00269175	0.0258307	0.917005	0.926932
Leucine	0.209738	0.00224532	0	0	0.387665	0.00850971	0	0	0.116898	0.00728816	6.77334e-58	1.54494e-57	0.00896196	0.0116387	0.441291	0.483349	-0.0664994	0.024451	0.00653417	0.0089396	-0.0820974	0.0252187	0.00113226	0.00158687
M-HDL-C	-0.250828	0.00230447	0	0	-0.464418	0.00890154	0	0	-0.274977	0.00753597	1.67964e-291	5.20619e-291	-0.10548	0.011956	1.12124e-18	2.05286e-18	-0.0927277	0.0249009	0.000196188	0.000280751	-0.0522953	0.0262425	0.0462863	0.0593068
M-HDL-C %	-0.349493	0.00213543	0	0	-0.675184	0.00883535	0	0	-0.279315	0.00724432	0	0	-0.108394	0.0114911	3.99128e-21	7.4724e-21	0.000278639	0.0239772	0.990728	0.991874	0.00778612	0.0252182	0.757512	0.783741
M-HDL-CE	-0.252113	0.00229529	0	0	-0.461489	0.00886408	0	0	-0.267194	0.0075015	7.19913e-278	2.195e-277	-0.102654	0.01191	6.74959e-18	1.22526e-17	-0.0890518	0.0248144	0.00033231	0.00047283	-0.050275	0.0261334	0.0543822	0.0687369
M-HDL-CE %	-0.309625	0.00212701	0	0	-0.570014	0.00857995	0	0	-0.212831	0.00709774	1.50802e-197	4.21906e-197	-0.083197	0.0113558	2.36463e-13	4.12223e-13	0.0205409	0.0237253	0.38661	0.425641	0.0181937	0.0251862	0.47007	0.511867
M-HDL-FC	-0.23761	0.0023367	0	0	-0.460645	0.00900228	0	0	-0.297466	0.00764451	0	0	-0.112753	0.0121013	1.1923e-20	2.2128e-20	-0.104938	0.0251827	3.0852e-05	4.49248e-05	-0.0579057	0.0265908	0.0294318	0.0385712
M-HDL-FC %	-0.351198	0.00230212	0	0	-0.774232	0.00946565	0	0	-0.423962	0.00779593	0	0	-0.160997	0.0121328	3.47588e-40	7.32434e-40	-0.0790549	0.0250158	0.00157664	0.00219116	-0.0322738	0.026204	0.218085	0.250823
M-HDL-L	-0.171638	0.00232025	0	0	-0.300411	0.00872423	7.77566e-260	2.30951e-259	-0.221176	0.00745836	2.9413e-193	8.16786e-193	-0.0845459	0.0119011	1.21142e-12	2.08749e-12	-0.105875	0.0248408	2.02483e-05	2.97161e-05	-0.0621659	0.0263401	0.0182688	0.0243693
M-HDL-P	-0.212101	0.0023206	0	0	-0.393856	0.00884848	0	0	-0.262939	0.00753587	9.9343e-267	2.97432e-266	-0.101186	0.0119749	2.91604e-17	5.2679e-17	-0.106726	0.0249645	1.91028e-05	2.80901e-05	-0.06379	0.026396	0.0156638	0.0209881
M-HDL-PL	-0.127119	0.00232003	0	0	-0.20774	0.00861846	2.26669e-128	5.98309e-128	-0.184966	0.00740095	7.44229e-138	1.98196e-137	-0.0695528	0.0118515	4.39229e-09	7.07121e-09	-0.103977	0.0247779	2.71222e-05	3.96095e-05	-0.06539	0.0263434	0.0130566	0.0175419
M-HDL-PL %	0.38342	0.00211946	0	0	0.749897	0.00895649	0	0	0.330521	0.00733424	0	0	0.146512	0.0115724	9.79437e-37	2.0211e-36	0.0369219	0.0242355	0.127642	0.152558	0.0107844	0.0252311	0.669069	0.701959
M-HDL-TG	0.204762	0.00215657	0	0	0.357615	0.00829559	0	0	0.0903336	0.00706717	2.06336e-37	4.28743e-37	0.0318755	0.0113534	0.00499181	0.00684827	-0.102866	0.0239688	1.77333e-05	2.61793e-05	-0.047689	0.025238	0.0588159	0.0740277
M-HDL-TG %	0.300468	0.00215481	0	0	0.54654	0.00861399	0	0	0.220476	0.00724311	1.65481e-203	4.68236e-203	0.0874115	0.0115453	3.69827e-14	6.51558e-14	-0.0387145	0.0243295	0.111551	0.134693	-0.00321961	0.0254598	0.899369	0.912811
M-LDL-C	0.0720608	0.00218337	2.93624e-238	8.56786e-238	-0.384845	0.00812132	0	0	-0.254053	0.00693399	6.91274e-294	2.14712e-293	-0.160086	0.0110059	6.23832e-48	1.37261e-47	-0.163593	0.0229061	9.20343e-13	1.59143e-12	-0.0173543	0.0240136	0.469874	0.511867
M-LDL-C %	-0.130272	0.00218428	0	0	-0.762384	0.00874741	0	0	-0.378582	0.00704467	0	0	-0.196435	0.0110207	4.58431e-71	1.12278e-70	-0.0679045	0.0227428	0.00282874	0.00390946	-0.0464558	0.0237113	0.0500858	0.0636294
M-LDL-CE	0.104793	0.00217765	0	0	-0.308381	0.00807603	0	0	-0.226903	0.0069371	1.17931e-234	3.43448e-234	-0.149738	0.011036	6.18734e-42	1.31679e-41	-0.167645	0.0229965	3.0989e-13	5.39599e-13	-0.0256772	0.0241336	0.287345	0.324731
M-LDL-CE %	0.193899	0.00216765	0	0	0.03618	0.00813919	8.78271e-06	1.30821e-05	-0.068069	0.00702614	3.39206e-22	6.39866e-22	-0.0679563	0.0112442	1.50649e-09	2.4544e-09	-0.0913267	0.0235451	0.000104972	0.000151086	-0.05511	0.0245323	0.0246768	0.032597
M-LDL-FC	-0.0221869	0.00219483	5.12118e-24	9.82162e-24	-0.578527	0.00836608	0	0	-0.315115	0.00696371	0	0	-0.181654	0.0109925	2.41657e-61	5.60613e-61	-0.148423	0.0228245	7.88336e-11	1.31448e-10	-0.00719922	0.0238734	0.762989	0.788862
M-LDL-FC %	-0.324807	0.00213795	0	0	-0.713297	0.00887556	0	0	-0.263587	0.00717647	2.48305e-295	7.74463e-295	-0.099071	0.0114114	3.89801e-18	7.08471e-18	0.0361767	0.0237071	0.127014	0.151928	0.0322121	0.0250989	0.19935	0.231234
M-LDL-L	0.0855608	0.00218113	0	0	-0.337116	0.00808785	0	0	-0.234714	0.00692971	1.79957e-251	5.29244e-251	-0.150472	0.0110185	1.85216e-42	3.9474e-42	-0.162712	0.0229423	1.31972e-12	2.2715e-12	-0.0151678	0.0240691	0.528577	0.571001
M-LDL-P	0.0878552	0.0021813	0	0	-0.3544	0.00810426	0	0	-0.245849	0.00693999	7.04074e-275	2.13364e-274	-0.150528	0.0110112	1.52387e-42	3.25238e-42	-0.146664	0.0229322	1.59984e-10	2.64692e-10	-0.0322948	0.0239755	0.177983	0.208227
M-LDL-PL	0.0790753	0.00218198	1.13423e-286	3.5011e-286	-0.351805	0.0081062	0	0	-0.237301	0.00693721	1.90563e-256	5.61541e-256	-0.152799	0.0110237	1.09152e-43	2.343e-43	-0.165242	0.0229676	6.26535e-13	1.08716e-12	-0.00857731	0.0240386	0.721231	0.74984
M-LDL-PL %	-0.0810691	0.00218952	4.20275e-299	1.3191e-298	0.00602022	0.00808656	0.456591	0.498281	0.074128	0.00697713	2.29412e-26	4.46859e-26	0.0458565	0.0111801	4.10305e-05	5.96299e-05	0.059804	0.0234454	0.0107483	0.0145584	0.0769922	0.0244444	0.00163443	0.00226937
M-LDL-TG	0.238079	0.00215413	0	0	0.354011	0.00830951	0	0	0.0807991	0.0070581	2.41445e-30	4.84186e-30	0.0155836	0.0114162	0.17224	0.201825	-0.14353	0.0239679	2.11896e-09	3.44476e-09	0.000241557	0.025808	0.992532	0.992532
M-LDL-TG %	0.17944	0.00218124	0	0	0.812288	0.00894568	0	0	0.367373	0.00719912	0	0	0.200734	0.0113877	1.52079e-69	3.68243e-69	0.0439819	0.0238388	0.0650415	0.0814518	0.0392461	0.0253177	0.121107	0.145445
M-VLDL-C	0.00331983	0.00219862	0.131055	0.156387	-0.585086	0.00836741	0	0	-0.319753	0.00696315	0	0	-0.169125	0.0109548	9.03049e-54	2.01969e-53	-0.117805	0.0226959	2.09639e-07	3.23888e-07	-0.0462611	0.0236776	0.0507258	0.0643877
M-VLDL-C %	-0.295335	0.00219753	0	0	-0.950568	0.00945115	0	0	-0.386554	0.00731088	0	0	-0.144002	0.0113864	1.16416e-36	2.39896e-36	-0.000559791	0.0233862	0.980903	0.984197	0.00968347	0.024395	0.691408	0.721847
M-VLDL-CE	-0.0625216	0.00220971	8.87177e-176	2.43648e-175	-0.745957	0.00872275	0	0	-0.361967	0.00701764	0	0	-0.182039	0.0109882	1.2137e-61	2.82e-61	-0.100463	0.0226921	9.54528e-06	1.41897e-05	-0.0367911	0.0236769	0.120212	0.144602
M-VLDL-CE %	-0.308928	0.00219273	0	0	-0.95987	0.00949079	0	0	-0.385193	0.00733024	0	0	-0.143013	0.0114251	5.99345e-36	1.22829e-35	0.00451026	0.0234761	0.847647	0.866201	0.0113963	0.0245268	0.642184	0.675175
M-VLDL-FC	0.0900294	0.00218108	0	0	-0.34984	0.00811183	0	0	-0.239114	0.00694992	2.10353e-259	6.21082e-259	-0.143217	0.0110237	1.3624e-38	2.84675e-38	-0.135678	0.0229693	3.48551e-09	5.62349e-09	-0.0534509	0.0239763	0.0257928	0.033951
M-VLDL-FC %	-0.245714	0.00221042	0	0	-0.898832	0.00925626	0	0	-0.380219	0.00723199	0	0	-0.143445	0.0112657	3.88071e-37	8.04131e-37	-0.0166124	0.0231476	0.472959	0.513892	0.00705711	0.0240782	0.769453	0.794995
M-VLDL-L	0.175199	0.00216406	0	0	-0.0709787	0.00806746	1.39101e-18	2.54055e-18	-0.129083	0.00697371	1.71536e-76	4.25705e-76	-0.103906	0.011148	1.15687e-20	2.14971e-20	-0.140255	0.0232974	1.74235e-09	2.83559e-09	-0.0559458	0.0243963	0.0218359	0.0290238
M-VLDL-P	0.142205	0.00217021	0	0	-0.20264	0.00806973	3.758e-139	1.00437e-138	-0.181817	0.00696691	3.91204e-150	1.0588e-149	-0.124901	0.0111002	2.26229e-29	4.50048e-29	-0.146868	0.0231896	2.3989e-10	3.96017e-10	-0.0541378	0.0242403	0.0255239	0.0336267
M-VLDL-PL	0.128949	0.00217222	0	0	-0.237586	0.00806656	1.14564e-190	3.17549e-190	-0.19489	0.00695468	8.55219e-173	2.33583e-172	-0.12982	0.011071	9.36171e-32	1.8875e-31	-0.141691	0.023114	8.78349e-10	1.43416e-09	-0.0564081	0.0241472	0.0194905	0.0259295
M-VLDL-PL %	-0.193782	0.0022219	0	0	-0.847159	0.00908334	0	0	-0.373784	0.00719698	0	0	-0.142085	0.0112155	8.81777e-37	1.8221e-36	-0.0401603	0.0230836	0.0818987	0.100705	0.00995802	0.0239584	0.677675	0.709493
M-VLDL-TG	0.268708	0.00215372	0	0	0.289784	0.00830887	1.69451e-266	5.0632e-266	0.033687	0.00708762	2.00487e-06	3.0286e-06	-0.0378618	0.011371	0.000869477	0.00122316	-0.128622	0.0237892	6.41783e-08	1.00191e-07	-0.06012	0.0249824	0.0161066	0.0215621
M-VLDL-TG %	0.27649	0.00220452	0	0	0.908917	0.00926484	0	0	0.378052	0.00731508	0	0	0.150402	0.0114366	1.6806e-39	3.52147e-39	-0.00157028	0.0236759	0.94712	0.95286	-0.00203823	0.0244938	0.933681	0.940607
MUFA	0.262373	0.00212384	0	0	0.299944	0.00816621	2.4303e-295	7.59596e-295	0.028135	0.00694198	5.05907e-05	7.33099e-05	-0.0028053	0.0112386	0.802887	0.823842	-0.153543	0.0234857	6.24667e-11	1.04742e-10	-0.028704	0.0253122	0.256795	0.291972
MUFA %	0.382646	0.00209019	0	0	0.742819	0.00891528	0	0	0.285611	0.0072427	0	0	0.133056	0.0114956	5.55048e-31	1.11607e-30	-0.0520776	0.0239851	0.0299122	0.0391664	0.033169	0.025313	0.190076	0.221854
non-HDL-C	0.0128899	0.00220228	4.83643e-09	7.76949e-09	-0.523998	0.008294	0	0	-0.315974	0.00696536	0	0	-0.171052	0.0109746	9.03577e-55	2.02999e-54	-0.142506	0.022696	3.40976e-10	5.61033e-10	-0.0239362	0.023789	0.314325	0.352553
Omega-3	-0.0109309	0.00227103	1.48637e-06	2.25445e-06	-0.110341	0.00830117	2.56828e-40	5.41951e-40	-0.0765713	0.00713696	7.45208e-27	1.45725e-26	-0.0714722	0.0115012	5.15486e-10	8.46304e-10	-0.113013	0.0240092	2.51277e-06	3.78817e-06	-0.0843719	0.0255241	0.000947808	0.0013321
Omega-3 %	-0.10129	0.00224777	0	0	-0.148665	0.00824518	1.12284e-72	2.76819e-72	-0.0275488	0.00707197	9.79974e-05	0.000141184	-0.038093	0.0113882	0.000822925	0.00115876	-0.0304927	0.0237246	0.198695	0.230652	-0.0633926	0.0250816	0.0114892	0.0155337
Omega-6	-0.00408464	0.00223544	0.0676683	0.0843877	-0.41454	0.00835483	0	0	-0.294816	0.00711766	0	0	-0.162401	0.0112811	5.49755e-47	1.2043e-46	-0.188552	0.023484	9.83121e-16	1.75902e-15	-0.0526329	0.0247875	0.0337231	0.0438871
Omega-6 %	0.00851421	0.00225727	0.000162047	0.000232117	-0.0543536	0.00816887	2.85724e-11	4.80711e-11	-0.0440191	0.00700968	3.39106e-10	5.58572e-10	0.0112216	0.0112527	0.31865	0.356334	0.0417108	0.0233483	0.0740249	0.0916265	0.0745977	0.0244564	0.00228665	0.0031632
Omega-6/Omega-3	-0.3191	0.00212292	0	0	-0.642968	0.00868554	0	0	-0.216089	0.00704566	1.43735e-206	4.07476e-206	-0.0987446	0.0113368	3.03731e-18	5.52709e-18	0.0551638	0.0234921	0.0188652	0.0251424	0.011854	0.0254508	0.641387	0.674811
Phenylalanine	0.14304	0.00217269	0	0	0.265183	0.00814102	9.67747e-233	2.80741e-232	0.115924	0.00696715	3.6576e-62	8.55156e-62	0.0665831	0.0111535	2.37711e-09	3.85185e-09	-0.0374345	0.0233752	0.109274	0.132405	-0.0214191	0.0243626	0.379305	0.417906
Phosphatidylcholines	-0.106201	0.00231952	0	0	-0.42033	0.00870045	0	0	-0.316758	0.00744001	0	0	-0.147287	0.0117541	5.07344e-36	1.04117e-35	-0.157938	0.0244213	9.98159e-11	1.66063e-10	-0.0700266	0.0258022	0.00664811	0.00908716
Phosphoglycerides	-0.0584877	0.00230899	2.42872e-141	6.52608e-141	-0.337233	0.00857395	0	0	-0.281541	0.00735859	0	0	-0.130051	0.0116756	8.13459e-29	1.61181e-28	-0.164963	0.0242952	1.12171e-11	1.9087e-11	-0.0571239	0.0257372	0.026452	0.0347881
PUFA	-0.00806165	0.00224826	0.000336217	0.000477933	-0.385717	0.00837718	0	0	-0.274632	0.00715276	0	0	-0.157331	0.011373	1.59586e-43	3.42067e-43	-0.187911	0.0236899	2.15443e-15	3.83637e-15	-0.0671193	0.0251209	0.00754334	0.0102826
PUFA %	-0.3525	0.00209155	0	0	-0.68867	0.00876952	0	0	-0.218024	0.00700905	1.99128e-212	5.66661e-212	-0.110085	0.0112293	1.08864e-22	2.06925e-22	0.0426529	0.0231692	0.0656316	0.082122	-0.0136859	0.0248201	0.581358	0.619065
PUFA/MUFA	-0.383196	0.00208377	0	0	-0.76301	0.0089714	0	0	-0.270325	0.00714125	0	0	-0.123703	0.0113676	1.40343e-27	2.76613e-27	0.0514146	0.0235057	0.0287191	0.0376702	-0.0150275	0.025088	0.549178	0.589419
Pyruvate	0.0767147	0.00218793	1.53803e-268	4.62337e-268	0.188013	0.00806387	3.08549e-120	7.98912e-120	0.0295597	0.00691034	1.88914e-05	2.78066e-05	0.00396702	0.0111415	0.721797	0.749906	-0.0278404	0.0233007	0.232153	0.265571	-0.0171119	0.0246752	0.488004	0.529085
Remnant-C	0.0340966	0.00220319	5.39929e-54	1.20938e-53	-0.492916	0.00825294	0	0	-0.308249	0.00696394	0	0	-0.159135	0.0109732	1.17416e-47	2.57969e-47	-0.13178	0.0226888	6.31734e-09	1.00942e-08	-0.0330376	0.0237736	0.164627	0.193816
S-HDL-C	0.0370235	0.00219921	1.49191e-63	3.50459e-63	-0.191078	0.0080727	7.41942e-124	1.93787e-123	-0.148501	0.00693853	1.27162e-101	3.24753e-101	-0.109396	0.0111171	7.54533e-23	1.43785e-22	-0.185152	0.0232371	1.61329e-15	2.87963e-15	-0.042265	0.0243906	0.083124	0.10196
S-HDL-C %	-0.199857	0.00215657	0	0	-0.548085	0.00839774	0	0	-0.196751	0.00696415	1.34564e-175	3.68878e-175	-0.109563	0.0111839	1.1653e-22	2.21214e-22	-0.0174557	0.0233963	0.455615	0.49758	0.0362764	0.0248304	0.144024	0.1705
S-HDL-CE	0.0406532	0.00219172	9.67389e-77	2.40479e-76	-0.193702	0.00806055	1.32191e-127	3.47699e-127	-0.135147	0.00692397	7.62125e-85	1.92659e-84	-0.105032	0.0110905	2.78605e-21	5.2291e-21	-0.174387	0.0232155	5.83766e-14	1.02245e-13	-0.037671	0.0242623	0.120505	0.144839
S-HDL-CE %	-0.13391	0.00218946	0	0	-0.422104	0.00826049	0	0	-0.131538	0.00697435	2.41832e-79	6.06204e-79	-0.0853029	0.0112622	3.61196e-14	6.37103e-14	-0.0108941	0.0236287	0.644762	0.677408	0.0309931	0.0252003	0.218746	0.251196
S-HDL-FC	0.0182063	0.00223824	4.16869e-16	7.49461e-16	-0.158242	0.00819089	3.69725e-83	9.29915e-83	-0.167957	0.00705862	3.79284e-125	9.92383e-125	-0.105522	0.0113207	1.15078e-20	2.14106e-20	-0.190376	0.0236249	7.73718e-16	1.38601e-15	-0.0457903	0.0250412	0.0674604	0.0841987
S-HDL-FC %	-0.250247	0.00221253	0	0	-0.512339	0.00852945	0	0	-0.267347	0.00717843	1.37188e-303	4.31492e-303	-0.101844	0.0113645	3.2011e-19	5.88247e-19	-0.0473732	0.0235374	0.0441486	0.0568604	0.0290804	0.0245767	0.23671	0.269957
S-HDL-L	0.114059	0.00218626	0	0	0.0160844	0.00804406	0.0455505	0.0585146	-0.0752576	0.00693268	1.87826e-27	3.69713e-27	-0.0712077	0.0111381	1.62478e-10	2.6852e-10	-0.182792	0.0232701	3.99102e-15	7.08146e-15	-0.0557761	0.0245136	0.0228873	0.0303674
S-HDL-P	0.0754627	0.00218903	1.1127e-259	3.29837e-259	-0.138687	0.0080478	1.5028e-66	3.59229e-66	-0.13296	0.00693452	6.15214e-82	1.54476e-81	-0.105076	0.0111103	3.1521e-21	5.9087e-21	-0.193024	0.0232423	9.99432e-17	1.79898e-16	-0.0437424	0.0243748	0.0727212	0.0903121
S-HDL-PL	0.10803	0.00219683	0	0	0.0432004	0.00806516	8.48833e-08	1.31825e-07	-0.068763	0.00694738	4.25984e-23	8.12797e-23	-0.0605473	0.0111779	6.07152e-08	9.48834e-08	-0.173086	0.0233399	1.20799e-13	2.11328e-13	-0.0607421	0.0246725	0.0138188	0.0185493
S-HDL-PL %	-0.0170563	0.00225491	3.92165e-14	6.90099e-14	0.195107	0.00824892	1.11434e-123	2.90545e-123	0.0342862	0.00710222	1.38235e-06	2.09881e-06	0.0651872	0.011468	1.31364e-08	2.0923e-08	0.0503691	0.0240444	0.0361855	0.0469281	-0.0466206	0.0257212	0.0699033	0.0869571
S-HDL-TG	0.327243	0.00212453	0	0	0.561761	0.00860139	0	0	0.195718	0.00722717	1.65393e-161	4.50906e-161	0.0594622	0.0115108	2.39447e-07	3.68798e-07	-0.10391	0.0243637	1.99953e-05	2.93736e-05	-0.0310729	0.0252408	0.2183	0.250878
S-HDL-TG %	0.323082	0.00216185	0	0	0.632539	0.00877487	0	0	0.261759	0.00734867	6.87984e-278	2.10194e-277	0.104981	0.0116647	2.25885e-19	4.16119e-19	-0.0339586	0.0246551	0.168406	0.197642	0.00426392	0.0255811	0.86762	0.884191
S-LDL-C	0.055107	0.0021855	4.49309e-140	1.20299e-139	-0.420072	0.00813734	0	0	-0.270869	0.00692277	0	0	-0.164219	0.0109663	1.07104e-50	2.37762e-50	-0.152379	0.0227861	2.27232e-11	3.83599e-11	-0.017207	0.0238387	0.470411	0.511867
S-LDL-C %	-0.0717231	0.00219323	5.78855e-234	1.68251e-233	-0.709792	0.00865008	0	0	-0.3439	0.00704698	0	0	-0.184475	0.0111019	5.29386e-62	1.23579e-61	-0.1244	0.0231052	7.28198e-08	1.13326e-07	-0.0433164	0.0242329	0.0738561	0.0914934
S-LDL-CE	0.0904506	0.00217987	0	0	-0.343379	0.00807437	0	0	-0.248019	0.00692087	2.99307e-281	9.18204e-281	-0.153282	0.0109882	3.1584e-44	6.81886e-44	-0.160166	0.0228478	2.38096e-12	4.08868e-12	-0.0233075	0.0239678	0.330825	0.368846
S-LDL-CE %	0.162807	0.00216712	0	0	-0.0805343	0.00806555	1.77349e-23	3.39692e-23	-0.121576	0.00696732	3.47932e-68	8.38404e-68	-0.0844635	0.0111299	3.2264e-14	5.69768e-14	-0.149421	0.0232522	1.30916e-10	2.17079e-10	-0.0633653	0.0242582	0.00899824	0.0122324
S-LDL-FC	-0.0410054	0.00219225	5.25467e-78	1.30841e-77	-0.582351	0.00836668	0	0	-0.304459	0.00694688	0	0	-0.176275	0.0109813	5.50289e-58	1.25901e-57	-0.127488	0.022828	2.34073e-08	3.71236e-08	-0.00505801	0.0237862	0.831604	0.85097
S-LDL-FC %	-0.255022	0.00214967	0	0	-0.614864	0.00859848	0	0	-0.220204	0.00704539	1.90428e-214	5.42937e-214	-0.0985788	0.0112807	2.35699e-18	4.29432e-18	0.0241535	0.0234945	0.303926	0.341659	0.0372596	0.0250086	0.136258	0.16182
S-LDL-L	0.0677854	0.00218369	4.5228e-211	1.28461e-210	-0.359412	0.00807627	0	0	-0.247522	0.00690355	1.57469e-281	4.84071e-281	-0.152671	0.0109634	4.43728e-44	9.55231e-44	-0.150421	0.0227771	4.00061e-11	6.71564e-11	-0.0144041	0.0238583	0.546019	0.58645
S-LDL-P	0.0826553	0.00218192	0	5.27107e-308	-0.33175	0.00807396	0	0	-0.242161	0.0069266	8.80576e-268	2.64173e-267	-0.146795	0.0109901	1.07728e-40	2.27806e-40	-0.131122	0.022868	9.81792e-09	1.56709e-08	-0.0362809	0.0238907	0.128859	0.153889
S-LDL-PL	0.0336339	0.00218864	2.89649e-53	6.45874e-53	-0.391863	0.00810193	0	0	-0.248501	0.00689251	1.20541e-284	3.71315e-284	-0.151297	0.0109447	1.83316e-43	3.92369e-43	-0.133153	0.0227384	4.74451e-09	7.63004e-09	-0.00630174	0.02373	0.790579	0.813447
S-LDL-PL %	-0.16547	0.00217194	0	0	-0.00750274	0.00808505	0.353419	0.391118	0.0782067	0.00697709	3.68016e-29	7.30166e-29	0.0729398	0.01117	6.57729e-11	1.10162e-10	0.136857	0.0233971	4.93585e-09	7.92068e-09	0.0786064	0.0244039	0.0012772	0.00178664
S-LDL-TG	0.262972	0.00214821	0	0	0.393612	0.00837233	0	0	0.0752204	0.00707016	1.95925e-26	3.82131e-26	0.00625659	0.0114205	0.583803	0.621227	-0.132916	0.0239519	2.86832e-08	4.53468e-08	-0.0315229	0.0257042	0.220059	0.25251
S-LDL-TG %	0.246462	0.00216778	0	0	0.77342	0.00892467	0	0	0.304289	0.0072105	0	0	0.146909	0.0114527	1.15168e-37	2.39639e-37	-0.0117606	0.0239975	0.62408	0.658457	-0.00274231	0.0254154	0.914076	0.925223
S-VLDL-C	0.130457	0.00217281	0	0	-0.242492	0.00812578	1.10668e-195	3.08466e-195	-0.165093	0.00699404	3.44052e-123	8.95493e-123	-0.104616	0.0111375	5.82477e-21	1.08778e-20	-0.120437	0.0233546	2.51118e-07	3.85977e-07	-0.044758	0.0242424	0.0648529	0.0812838
S-VLDL-C %	-0.168932	0.00219956	0	0	-0.808355	0.00895957	0	0	-0.330075	0.00710945	0	0	-0.137788	0.0111915	7.82246e-35	1.59874e-34	-0.00884041	0.023141	0.702443	0.732857	0.00925393	0.0242793	0.703096	0.733025
S-VLDL-CE	0.157168	0.00216693	0	0	-0.17375	0.00814799	6.76699e-101	1.7223e-100	-0.128249	0.00703169	2.54329e-74	6.28047e-74	-0.0892269	0.011206	1.6875e-15	3.00849e-15	-0.11573	0.0235823	9.22505e-07	1.40492e-06	-0.04139	0.0243799	0.0895622	0.109408
S-VLDL-CE %	-0.0870083	0.00219584	0	0	-0.641221	0.00853635	0	0	-0.244228	0.00697037	5.93062e-269	1.78636e-268	-0.0952346	0.0110661	7.56506e-18	1.36996e-17	0.00191922	0.0229742	0.933424	0.940607	0.0143856	0.0240503	0.549743	0.589602
S-VLDL-FC	0.0839553	0.00218295	0	5.27107e-308	-0.358359	0.00812808	0	0	-0.226242	0.00694933	1.72598e-232	4.9973e-232	-0.1346	0.0110365	3.26692e-34	6.66773e-34	-0.130612	0.0230177	1.39154e-08	2.21402e-08	-0.0487414	0.024017	0.0424119	0.0547179
S-VLDL-FC %	-0.257565	0.00219684	0	0	-0.946411	0.00940722	0	0	-0.41294	0.00732729	0	0	-0.178579	0.0114157	3.69112e-55	8.30503e-55	-0.0225991	0.0235753	0.337765	0.375462	0.000560092	0.0246596	0.981879	0.984515
S-VLDL-L	0.205848	0.00215901	0	0	0.064262	0.00817589	3.84317e-15	6.82722e-15	-0.0433965	0.00706575	8.15899e-10	1.33365e-09	-0.0551548	0.011321	1.10533e-06	1.67993e-06	-0.12874	0.0238494	6.73753e-08	1.04962e-07	-0.0494607	0.0248965	0.046961	0.0600169
S-VLDL-P	0.215904	0.00215958	0	0	0.110497	0.00819783	2.08395e-41	4.42246e-41	-0.0178014	0.00707546	0.0118717	0.0159931	-0.0479473	0.0113431	2.36818e-05	3.4619e-05	-0.130621	0.023893	4.57976e-08	7.18715e-08	-0.04515	0.0249491	0.0703443	0.087433
S-VLDL-PL	0.144768	0.00217013	0	0	-0.169818	0.00810098	1.43749e-97	3.6524e-97	-0.149495	0.00699513	2.47296e-101	6.30479e-101	-0.102037	0.011163	6.20833e-20	1.14793e-19	-0.138235	0.0234088	3.52073e-09	5.67419e-09	-0.0482039	0.0244127	0.0483203	0.0615134
S-VLDL-PL %	-0.243979	0.0021995	0	0	-0.923614	0.00933613	0	0	-0.40355	0.00730698	0	0	-0.173305	0.011397	3.21571e-52	7.14921e-52	-0.0264783	0.0235449	0.260765	0.296036	0.0042284	0.0246356	0.863723	0.88082
S-VLDL-TG	0.267919	0.0021561	0	0	0.429069	0.00844599	0	0	0.123411	0.00716974	2.13095e-66	5.08569e-66	0.0199371	0.0115018	0.0830265	0.101924	-0.115765	0.0243083	1.91335e-06	2.89327e-06	-0.0523186	0.0255356	0.0404772	0.0523575
S-VLDL-TG %	0.19117	0.0022011	0	0	0.83241	0.00902898	0	0	0.349391	0.00720797	0	0	0.158155	0.0113454	3.61552e-44	7.79449e-44	0.0134825	0.0236106	0.567976	0.606112	-0.00553395	0.0246761	0.822552	0.842284
SFA	0.169702	0.00217366	0	0	0.0822739	0.0079941	7.66969e-25	1.48234e-24	-0.0968412	0.00688797	6.74002e-45	1.45936e-44	-0.0588493	0.0111392	1.27029e-07	1.96665e-07	-0.149022	0.0231648	1.25016e-10	2.07526e-10	-0.0438325	0.0250079	0.0796459	0.0980965
SFA %	0.146455	0.00216774	0	0	0.278965	0.00801121	1.13373e-265	3.38082e-265	0.0149326	0.00676855	0.0273719	0.0359346	0.0383973	0.0109593	0.000458993	0.000649986	-0.00288062	0.0227222	0.899118	0.912811	0.0125883	0.0243114	0.604603	0.640168
Sphingomyelins	-0.146407	0.00231667	0	0	-0.702001	0.00904055	0	0	-0.386124	0.00744169	0	0	-0.165408	0.011621	5.67189e-46	1.23345e-45	-0.139706	0.0240099	5.93119e-09	9.48736e-09	-0.0130592	0.0250857	0.602657	0.639013
TG/PG	0.346254	0.00218154	0	0	0.612967	0.00884619	0	0	0.222284	0.00742056	3.76874e-197	1.05243e-196	0.0657534	0.011823	2.67516e-08	4.23827e-08	-0.0491165	0.0248769	0.0483379	0.0615134	0.00277343	0.0259876	0.91501	0.925542
Total BCAA	0.248945	0.00220398	0	0	0.474495	0.0085525	0	0	0.123467	0.00728462	1.95749e-64	4.61277e-64	0.0146987	0.0116335	0.206417	0.238505	-0.0776114	0.0245403	0.00156361	0.00217633	-0.0941696	0.0253628	0.000204897	0.000292653
Total cholines	-0.100647	0.0023175	0	0	-0.469185	0.00873167	0	0	-0.333657	0.00743365	0	0	-0.154327	0.0117171	1.28584e-39	2.6981e-39	-0.167379	0.0243394	6.11852e-12	1.04709e-11	-0.0540041	0.0256595	0.035322	0.0458879
Total fatty acids	0.151444	0.00218249	0	0	0.0180547	0.00803557	0.0246496	0.0325899	-0.114191	0.00694213	8.52252e-61	1.971e-60	-0.072943	0.0112082	7.61521e-11	1.27119e-10	-0.166751	0.023386	1.00087e-12	1.72868e-12	-0.0448473	0.0251463	0.0745128	0.0921541
Total triglycerides	0.285044	0.00214251	0	0	0.401358	0.00842854	0	0	0.0855382	0.00714169	4.67305e-33	9.51162e-33	0.00205175	0.0114726	0.858064	0.876246	-0.115234	0.0240999	1.73976e-06	2.63611e-06	-0.0245267	0.0254872	0.335893	0.373937
Total-C	-0.0909673	0.00224731	0	0	-0.681871	0.0087538	0	0	-0.389268	0.00718827	0	0	-0.194062	0.0112164	4.57279e-67	1.09483e-66	-0.150618	0.023122	7.31431e-11	1.22369e-10	-0.0304368	0.0242038	0.208565	0.240429
Total-CE	-0.109711	0.00225455	0	0	-0.719538	0.0088629	0	0	-0.405415	0.00724446	0	0	-0.199781	0.011277	3.16644e-70	7.71723e-70	-0.155344	0.0232587	2.40585e-11	4.05681e-11	-0.0364781	0.0243126	0.133516	0.158942
Total-FC	-0.0487443	0.00223214	1.34724e-105	3.45246e-105	-0.601672	0.00852388	0	0	-0.359874	0.00708569	0	0	-0.17971	0.0110993	5.82356e-59	1.34059e-58	-0.146543	0.0228974	1.55402e-10	2.57396e-10	-0.0303303	0.0239985	0.206288	0.238505
Total-L	0.0282609	0.00221952	4.00847e-37	8.29454e-37	-0.341841	0.00817711	0	0	-0.273628	0.00700043	0	0	-0.149307	0.0111127	3.73481e-41	7.91463e-41	-0.16437	0.0230146	9.1976e-13	1.59143e-12	-0.0361155	0.0243553	0.138112	0.163761
Total-P	-0.152224	0.00229756	0	0	-0.493711	0.00875255	0	0	-0.317197	0.00738993	0	0	-0.15021	0.0116727	6.77547e-38	1.41179e-37	-0.165638	0.0242368	8.24994e-12	1.41023e-11	-0.0505874	0.0255254	0.0474966	0.060546
Total-PL	-0.056997	0.00228848	1.0174e-136	2.70461e-136	-0.454549	0.00857654	0	0	-0.325982	0.00728747	0	0	-0.155638	0.0114891	8.3033e-42	1.7646e-41	-0.162259	0.0238029	9.31156e-12	1.58988e-11	-0.0494382	0.0251165	0.0490274	0.0623379
Tyrosine	0.187312	0.00217028	0	0	0.263584	0.00822635	2.88705e-225	8.31071e-225	0.0930901	0.00704902	8.09042e-40	1.70241e-39	0.0300609	0.0112993	0.00780445	0.0106288	-0.0503935	0.0237324	0.0337197	0.0438871	-0.0137077	0.0248211	0.580769	0.618886
Unsaturation	-0.291242	0.00219187	0	0	-0.668285	0.00877172	0	0	-0.201793	0.00708224	1.43994e-178	3.96181e-178	-0.114347	0.011306	4.79932e-24	9.21617e-24	-0.0273316	0.0233562	0.241918	0.275477	-0.0610948	0.0245039	0.0126575	0.0170363
Valine	0.276883	0.00217641	0	0	0.540333	0.00860981	0	0	0.121588	0.0072623	6.43571e-63	1.50941e-62	0.00985259	0.0116149	0.396285	0.43533	-0.0825845	0.024506	0.000751776	0.00106058	-0.110517	0.0254744	1.43546e-05	2.12124e-05
VLDL particle size	0.347263	0.00219359	0	0	0.572023	0.00884158	0	0	0.142753	0.00730802	5.66601e-85	1.43475e-84	0.00600612	0.011689	0.607373	0.642191	-0.102599	0.0242335	2.29829e-05	3.36632e-05	-0.0424907	0.0255406	0.0961813	0.117015
VLDL-C	0.150491	0.00216631	0	0	-0.183973	0.0080715	5.38351e-115	1.38911e-114	-0.170608	0.00696949	2.45939e-132	6.51476e-132	-0.106222	0.0111065	1.13391e-21	2.13358e-21	-0.125402	0.0232213	6.65369e-08	1.03764e-07	-0.0386365	0.0242228	0.110702	0.133918
VLDL-CE	0.109986	0.00217672	0	0	-0.315608	0.00810519	0	0	-0.221288	0.00695764	5.52606e-222	1.58463e-221	-0.125523	0.0110435	6.15743e-30	1.22984e-29	-0.124837	0.0230408	6.02367e-08	9.42342e-08	-0.0475468	0.0239897	0.047483	0.060546
VLDL-FC	0.20198	0.00215517	0	0	-0.0129178	0.00810198	0.110847	0.133985	-0.102414	0.00700387	2.01924e-48	4.45605e-48	-0.0797364	0.0112052	1.11065e-12	1.91606e-12	-0.128676	0.023474	4.21428e-08	6.62752e-08	-0.0376167	0.0245511	0.125478	0.150212
VLDL-L	0.251184	0.00214715	0	0	0.191951	0.00822309	1.6247e-120	4.21406e-120	-0.0165442	0.00705818	0.019079	0.0254047	-0.0467511	0.0113238	3.65056e-05	5.31056e-05	-0.122805	0.0237167	2.24256e-07	3.46113e-07	-0.0310677	0.024918	0.212471	0.244743
VLDL-P	0.181935	0.00216044	0	0	-0.0305212	0.00808416	0.000159734	0.000229024	-0.100477	0.0069857	6.597e-47	1.44303e-46	-0.0800746	0.0111888	8.26741e-13	1.43289e-12	-0.130311	0.0234362	2.69437e-08	4.26418e-08	-0.0379673	0.0245735	0.122334	0.1468
VLDL-PL	0.228863	0.00214856	0	0	0.09404	0.00814854	8.22331e-31	1.65129e-30	-0.0544941	0.00702599	8.75976e-15	1.5506e-14	-0.0581991	0.0112625	2.37222e-07	3.65748e-07	-0.128289	0.0236167	5.56844e-08	8.72954e-08	-0.0435042	0.024746	0.078743	0.0973052
VLDL-TG	0.299837	0.00214682	0	0	0.41573	0.00846254	0	0	0.0842622	0.00716063	5.74475e-32	1.16296e-31	-0.00656174	0.011484	0.567743	0.606112	-0.121041	0.0240714	4.94496e-07	7.56943e-07	-0.0429172	0.0253208	0.0900873	0.109959
XL-HDL-C	-0.418401	0.00221505	0	0	-0.87677	0.00935309	0	0	-0.403997	0.00758345	0	0	-0.127722	0.0118413	4.00158e-27	7.83534e-27	0.0143858	0.0245953	0.558615	0.59783	-0.000530588	0.0253053	0.983272	0.98525
XL-HDL-C %	0.128131	0.00227369	0	0	-0.0166345	0.00824195	0.043563	0.0561546	0.0390971	0.00708833	3.47409e-08	5.475e-08	-0.0384598	0.0114185	0.000756617	0.0010664	-0.059678	0.023648	0.011616	0.0156627	0.0286368	0.02541	0.259748	0.295106
XL-HDL-CE	-0.435496	0.00221691	0	0	-0.905871	0.00947678	0	0	-0.41626	0.00764565	0	0	-0.131837	0.0119255	2.07236e-28	4.09537e-28	0.00912483	0.0247576	0.71245	0.741743	-0.00610179	0.0255017	0.810896	0.830918
XL-HDL-CE %	-0.133683	0.00217865	0	0	-0.505687	0.00822776	0	0	-0.193463	0.00676423	6.54711e-180	1.80468e-179	-0.12084	0.0109525	2.64607e-28	5.22224e-28	-0.0805662	0.0226641	0.000378267	0.000537197	-0.010277	0.0246109	0.676257	0.708505
XL-HDL-FC	-0.347498	0.00220596	0	0	-0.732377	0.0088826	0	0	-0.347938	0.00736191	0	0	-0.105989	0.0115571	4.68919e-20	8.6811e-20	0.0259296	0.0241241	0.282445	0.319677	0.0149425	0.0246332	0.544116	0.585248
XL-HDL-FC %	0.382799	0.00228409	0	0	0.625827	0.00920034	0	0	0.31101	0.00775194	0	0	0.0834843	0.0122608	9.82712e-12	1.676e-11	-0.0155375	0.0255391	0.542934	0.584397	0.0375512	0.0266851	0.159369	0.18807
XL-HDL-L	-0.394075	0.00224084	0	0	-0.776518	0.00925325	0	0	-0.369616	0.0076097	0	0	-0.105512	0.0119257	8.95778e-19	1.64409e-18	0.0103387	0.024696	0.675478	0.708186	-0.0103176	0.0256471	0.687471	0.718742
XL-HDL-P	-0.396956	0.00224119	0	0	-0.808113	0.00926486	0	0	-0.405892	0.00761923	0	0	-0.124771	0.011897	9.84569e-26	1.91032e-25	-0.0129372	0.0246643	0.599908	0.637003	-0.0101217	0.025463	0.690993	0.721847
XL-HDL-PL	-0.399155	0.00225089	0	0	-0.731979	0.00923087	0	0	-0.347987	0.00766127	0	0	-0.090922	0.0120618	4.7727e-14	8.38872e-14	0.0432322	0.0251204	0.0852503	0.104311	-0.00696038	0.0260211	0.789092	0.812476
XL-HDL-PL %	-0.32019	0.00226341	0	0	-0.447184	0.00886023	0	0	-0.200483	0.00748184	3.59907e-158	9.77639e-158	-0.0150381	0.0119165	0.206963	0.238951	0.0735577	0.0247489	0.00295714	0.00407938	-0.0157859	0.0260923	0.545177	0.585967
XL-HDL-TG	0.043814	0.00221521	5.46358e-87	1.38584e-86	0.0949443	0.00810979	1.16852e-31	2.35279e-31	-0.0585276	0.00699884	6.14176e-17	1.10685e-16	-0.0259265	0.0113324	0.0221483	0.0294129	-0.101463	0.0238117	2.03474e-05	2.98322e-05	-0.0352953	0.0255383	0.166954	0.196247
XL-HDL-TG %	0.348491	0.00216448	0	0	0.690746	0.00891568	0	0	0.25554	0.00734249	2.19394e-265	6.52937e-265	0.0681017	0.0116867	5.63336e-09	9.02063e-09	-0.097659	0.0244699	6.58007e-05	9.50738e-05	-0.017564	0.0258411	0.496699	0.538121
XL-VLDL-C	0.28029	0.00214654	0	0	0.198694	0.00829617	9.23329e-127	2.42435e-126	-0.00318851	0.0071468	0.655492	0.688198	-0.0464458	0.0114433	4.93325e-05	7.1556e-05	-0.122285	0.0241138	3.95401e-07	6.05876e-07	-0.0538236	0.0250571	0.0317104	0.0414846
XL-VLDL-C %	-0.294928	0.00217377	0	0	-0.824984	0.00904635	0	0	-0.297455	0.00723591	0	0	-0.110889	0.0114218	2.77354e-22	5.2518e-22	0.0139234	0.0236874	0.556669	0.596603	0.014474	0.0246764	0.557504	0.597068
XL-VLDL-CE	0.252836	0.00215102	0	0	0.0693068	0.00823728	3.96928e-17	7.16196e-17	-0.0526579	0.00712787	1.49501e-13	2.61233e-13	-0.0681176	0.0113935	2.25027e-09	3.65425e-09	-0.127177	0.0240335	1.21202e-07	1.87838e-07	-0.0551129	0.0248788	0.0267425	0.0351393
XL-VLDL-CE %	-0.294993	0.00217256	0	0	-0.812225	0.00902799	0	0	-0.287362	0.00722606	0	0	-0.107037	0.0114212	7.13019e-21	1.3299e-20	0.0130853	0.0236945	0.580775	0.618886	0.0120353	0.0247367	0.626586	0.660169
XL-VLDL-FC	0.304612	0.00214309	0	0	0.326046	0.00838911	0	0	0.0486303	0.00716961	1.17839e-11	2.00287e-11	-0.0220725	0.0114936	0.0548041	0.0692116	-0.110622	0.0241878	4.79737e-06	7.21054e-06	-0.047357	0.0252575	0.0607972	0.0763928
XL-VLDL-FC %	-0.236845	0.00218461	0	0	-0.732532	0.00882708	0	0	-0.29606	0.00724191	0	0	-0.110617	0.0114115	3.2131e-22	6.06874e-22	0.00379867	0.0237856	0.873113	0.888577	0.022627	0.0245514	0.356727	0.394486
XL-VLDL-L	0.324399	0.00214174	0	0	0.416607	0.00848813	0	0	0.0856559	0.00720341	1.31772e-32	2.67483e-32	-0.00385499	0.0115362	0.738255	0.766472	-0.107824	0.0242493	8.72832e-06	1.30141e-05	-0.0488731	0.0253009	0.0534002	0.0675681
XL-VLDL-P	0.330096	0.00214086	0	0	0.435223	0.0085143	0	0	0.100943	0.00722718	2.47568e-44	5.35262e-44	0.000695029	0.0115759	0.952123	0.957249	-0.106268	0.0243951	1.32384e-05	1.95823e-05	-0.0432291	0.0254506	0.0894039	0.109304
XL-VLDL-PL	0.319321	0.00214127	0	0	0.380595	0.00844958	0	0	0.0735565	0.00719762	1.62078e-24	3.12041e-24	-0.0104681	0.0115332	0.364062	0.402002	-0.107164	0.0242855	1.02095e-05	1.5162e-05	-0.0459201	0.0253317	0.0698701	0.0869571
XL-VLDL-PL %	0.0870486	0.0021825	0	0	-0.248367	0.00833828	5.87128e-195	1.63346e-194	-0.135089	0.00717729	5.01034e-79	1.25175e-78	-0.055783	0.0113759	9.40986e-07	1.4316e-06	-0.0510514	0.0241104	0.0342254	0.044502	-0.023705	0.0246302	0.33583	0.373937
XL-VLDL-TG	0.339019	0.00214121	0	0	0.509517	0.00859742	0	0	0.127565	0.00722604	9.55107e-70	2.31645e-69	0.0148624	0.0115625	0.198652	0.230652	-0.0962003	0.024285	7.45435e-05	0.000107498	-0.0460754	0.0253589	0.0692268	0.0862592
XL-VLDL-TG %	0.239729	0.00218491	0	0	0.780599	0.00891135	0	0	0.299524	0.00723278	0	0	0.117177	0.0114036	9.09623e-25	1.75578e-24	-0.00775367	0.0238127	0.744719	0.772646	-0.0249981	0.0245671	0.308896	0.346724
XS-VLDL-C	-0.0294673	0.00225689	6.03943e-39	1.26371e-38	-0.613503	0.00857211	0	0	-0.33149	0.00711889	0	0	-0.147338	0.0111809	1.17923e-39	2.47787e-39	-0.08876	0.0231198	0.000123469	0.000177197	-0.0460574	0.0241061	0.0560544	0.0707308
XS-VLDL-C %	-0.291902	0.00219472	0	0	-1.05743	0.00979758	0	0	-0.465282	0.00742661	0	0	-0.196262	0.0114871	1.90366e-65	4.52158e-65	-0.0236581	0.0236412	0.316965	0.354982	-0.0185916	0.0248568	0.454492	0.496716
XS-VLDL-CE	-0.0636439	0.00226717	4.56824e-173	1.24999e-172	-0.707945	0.00877196	0	0	-0.36669	0.00717151	0	0	-0.1607	0.0112065	1.23096e-46	2.68868e-46	-0.0859245	0.02313	0.000203325	0.000290687	-0.0489913	0.0240598	0.0417277	0.0539105
XS-VLDL-CE %	-0.308552	0.00219623	0	0	-1.08378	0.00989232	0	0	-0.477462	0.00747811	0	0	-0.200227	0.0115441	2.16964e-67	5.20296e-67	-0.0252877	0.02376	0.287194	0.324731	-0.0187914	0.0249537	0.451419	0.493719
XS-VLDL-FC	0.0511247	0.00222695	1.74299e-116	4.50525e-116	-0.380052	0.00824567	0	0	-0.234388	0.00703342	1.68845e-243	4.94615e-243	-0.107959	0.0111765	4.48177e-22	8.44358e-22	-0.0945685	0.0232531	4.76367e-05	6.91635e-05	-0.045864	0.0243476	0.0596031	0.0749555
XS-VLDL-FC %	-0.100492	0.00218617	0	0	-0.623897	0.00846561	0	0	-0.274736	0.00689319	0	0	-0.118692	0.0109915	3.49628e-27	6.85491e-27	-0.0113511	0.0227527	0.617855	0.65235	-0.0188439	0.0243028	0.438114	0.480222
XS-VLDL-L	0.0705442	0.00222118	7.93004e-221	2.26963e-220	-0.29129	0.00820133	2.65279e-276	8.07182e-276	-0.20132	0.00703604	4.66497e-180	1.28826e-179	-0.0912194	0.0112186	4.25581e-16	7.64204e-16	-0.103556	0.0233833	9.48392e-06	1.41125e-05	-0.0424662	0.0245514	0.0836863	0.102565
XS-VLDL-P	0.0712298	0.00221497	2.44474e-226	7.05104e-226	-0.309952	0.00817243	0	0	-0.210123	0.00700267	8.17417e-198	2.29553e-197	-0.100058	0.0111531	2.92929e-19	5.38961e-19	-0.105014	0.0232111	6.05934e-06	9.09815e-06	-0.0404226	0.0243463	0.0968507	0.117734
XS-VLDL-PL	0.0983374	0.0022095	0	0	-0.206078	0.00815224	5.47441e-141	1.46836e-140	-0.155517	0.00701525	6.91863e-109	1.77908e-108	-0.0690023	0.0112224	7.81558e-10	1.27891e-09	-0.0900591	0.0234474	0.000122582	0.000176094	-0.046708	0.0246106	0.0577115	0.0727603
XS-VLDL-PL %	0.242643	0.00217216	0	0	0.706109	0.00875329	0	0	0.3635	0.00718798	0	0	0.18129	0.0113064	7.35819e-58	1.67578e-57	0.0718777	0.0235105	0.00223368	0.00309279	0.0320477	0.0246733	0.193984	0.226063
XS-VLDL-TG	0.235579	0.00215348	0	0	0.388704	0.00835514	0	0	0.125762	0.00711662	6.94388e-70	1.6896e-69	0.0443878	0.0114512	0.000106081	0.000152536	-0.101122	0.0242329	3.00719e-05	4.38744e-05	-0.027749	0.0256842	0.279969	0.317114
XS-VLDL-TG %	0.270569	0.00220106	0	0	0.980652	0.00950487	0	0	0.430791	0.00739287	0	0	0.181603	0.0115279	6.5123e-56	1.46969e-55	-0.0145553	0.023888	0.542314	0.584151	0.0337408	0.0250764	0.178457	0.208619
XXL-VLDL-C	0.313846	0.0021412	0	0	0.417379	0.00848416	0	0	0.0845087	0.0071865	6.32033e-32	1.27775e-31	0.0113212	0.0115324	0.326252	0.364018	-0.102793	0.0242943	2.32486e-05	3.4019e-05	-0.0353564	0.0255156	0.165845	0.195097
XXL-VLDL-C %	-0.171979	0.00218148	0	0	-0.450416	0.00841521	0	0	-0.101066	0.00707561	2.76292e-46	6.0172e-46	-0.0361435	0.0113235	0.00141337	0.0019716	-0.0353417	0.023745	0.136649	0.162156	0.0230952	0.0248289	0.352279	0.390434
XXL-VLDL-CE	0.309409	0.0021436	0	0	0.371221	0.00843982	0	0	0.0629685	0.00717233	1.64402e-18	2.99898e-18	0.00148125	0.0115092	0.897593	0.912248	-0.10891	0.0242123	6.85564e-06	1.02731e-05	-0.0413094	0.0253947	0.103802	0.125979
XXL-VLDL-CE %	-0.133012	0.00218272	0	0	-0.446768	0.00840634	0	0	-0.127242	0.00708608	4.26354e-72	1.04765e-71	-0.0484292	0.0113113	1.85636e-05	2.73781e-05	-0.0508268	0.0237703	0.0324969	0.0424762	0.0129095	0.0247471	0.601908	0.638672
XXL-VLDL-FC	0.314529	0.00214026	0	0	0.467071	0.00852686	0	0	0.105528	0.00717929	6.5443e-49	1.44633e-48	0.0199972	0.0115251	0.082723	0.101635	-0.0968392	0.0242739	6.62295e-05	9.56009e-05	-0.0345733	0.025575	0.176427	0.206569
XXL-VLDL-FC %	-0.198362	0.002186	0	0	-0.371198	0.00839761	0	0	-0.0524601	0.00710778	1.57518e-13	2.7492e-13	-0.0156867	0.0113881	0.168369	0.197642	-0.0239822	0.0238672	0.314984	0.353028	0.0301607	0.0249584	0.226877	0.259736
XXL-VLDL-L	0.313657	0.00214416	0	0	0.476981	0.0085303	0	0	0.0982627	0.00714085	4.39553e-43	9.39474e-43	0.0159834	0.011454	0.16288	0.192004	-0.082697	0.0239688	0.000560189	0.00079179	-0.0306303	0.0252366	0.224853	0.257615
XXL-VLDL-P	0.322143	0.00213937	0	0	0.498681	0.0085696	0	0	0.115757	0.00717891	1.71569e-58	3.93135e-58	0.023948	0.0115204	0.0376404	0.0487303	-0.0871735	0.0241952	0.000314651	0.00044813	-0.0404047	0.0255222	0.113395	0.136733
XXL-VLDL-PL	0.328151	0.00214186	0	0	0.512366	0.00859654	0	0	0.129379	0.00723231	1.4353e-71	3.52108e-71	0.0331363	0.0115846	0.00423129	0.00581559	-0.0868021	0.024436	0.000381998	0.00054198	-0.0337014	0.0255669	0.187448	0.218958
XXL-VLDL-PL %	0.108538	0.00219335	0	0	0.199837	0.00828771	1.85294e-128	4.89964e-128	0.189235	0.00719144	1.32906e-152	3.60365e-152	0.0805102	0.0113736	1.45511e-12	2.50165e-12	-0.0463338	0.0239876	0.0534123	0.0675681	-0.0140733	0.0244654	0.565133	0.604372
XXL-VLDL-TG	0.304529	0.00214737	0	0	0.482959	0.00851277	0	0	0.0904106	0.00707483	2.14301e-37	4.44674e-37	0.0158488	0.0113596	0.162959	0.192004	-0.0703531	0.0236667	0.00295227	0.00407643	-0.0295141	0.0250014	0.237801	0.270996
XXL-VLDL-TG %	0.108635	0.00218563	0	0	0.311415	0.0083081	1.72708e-307	5.4436e-307	0.021698	0.0070867	0.00220015	0.00304918	-0.000599595	0.0113324	0.957804	0.962313	0.0284313	0.0238536	0.233298	0.266678	-0.00236742	0.0248151	0.923995	0.932106

## Sheet: Table S4
Table S4. Genetic correlations (LDSC) between metabolites and disease traits.
metabolite	rg_BMI	se_BMI	p_BMI	fdr_BMI	rg_T2D	se_T2D	p_T2D	fdr_T2D	rg_CAD	se_CAD	p_CAD	fdr_CAD	rg_Stroke	se_Stroke	p_Stroke	fdr_Stroke	rg_PD	se_PD	p_PD	fdr_PD	rg_AD	se_AD	p_AD	fdr_AD	rg_PD_FINNGEN	se_PD_FINNGEN	p_PD_FINNGEN	fdr_PD_FINNGEN	rg_AD_FINNGEN	se_AD_FINNGEN	p_AD_FINNGEN	fdr_AD_FINNGEN
3-Hydroxybutyrate	0.08	0.0344	0.0201	0.0461581	0.0712	0.0474	0.1331	0.246743	0.0608	0.0391	0.1198	0.226732	0.0664	0.047	0.1571	0.284351	-0.1012	0.0508	0.0465	0.098701	0.055	0.0827	0.5059	0.651647	0.0782	0.0686	0.2539	0.423358	-0.0223	0.1016	0.8266	0.885293
Acetate	-0.2108	0.0366	8.1998e-09	3.87786e-08	-0.2401	0.0549	1.2307e-05	4.29881e-05	-0.2086	0.0408	3.0875e-07	1.25967e-06	-0.2194	0.0504	1.3658e-05	4.75403e-05	0.0892	0.047	0.0576	0.119834	-0.041	0.0737	0.5778	0.700609	0.1652	0.0682	0.0154	0.0362857	0.0121	0.0913	0.8945	0.934882
Acetoacetate	0.2011	0.0362	2.824e-08	1.25785e-07	0.1917	0.0465	3.7137e-05	0.000123233	0.181	0.0439	3.713e-05	0.000123233	0.1225	0.0581	0.035	0.0761585	-0.0725	0.0506	0.1524	0.276598	0.0685	0.0811	0.3985	0.571212	0.0074	0.0771	0.9239	0.95409	-0.0653	0.0939	0.4867	0.639195
Acetone	-0.0281	0.0353	0.426	0.593954	-0.1	0.0374	0.0075	0.0188067	-0.0502	0.0286	0.0794	0.159521	0.0706	0.0461	0.1256	0.235249	0.0214	0.0485	0.6595	0.765189	0.0189	0.0771	0.8061	0.874111	0.1763	0.0792	0.026	0.0586916	-0.0507	0.0908	0.5768	0.699823
Alanine	0.0813	0.0251	0.0012	0.00334622	0.3162	0.045	2.2075e-12	1.4087e-11	0.13	0.0334	0.0001	0.000314534	0.1074	0.0419	0.0105	0.0256509	0.0181	0.039	0.6426	0.753184	-0.0485	0.0625	0.4378	0.604056	0.0211	0.0525	0.6877	0.782406	0.0577	0.0761	0.4482	0.611765
Albumin	-0.2882	0.0235	1.6665e-34	1.3825e-32	-0.1143	0.0274	3.056e-05	0.000102605	-0.1063	0.025	2.1658e-05	7.42187e-05	-0.2211	0.0402	3.6336e-08	1.5935e-07	0.1018	0.0435	0.0192	0.0442444	0.1557	0.0653	0.017	0.0396335	0.0768	0.0474	0.105	0.202377	0.0589	0.0839	0.4827	0.637833
ApoA1	-0.2829	0.0291	2.083e-22	3.98774e-21	-0.3295	0.031	2.2409e-26	8.11206e-25	-0.1873	0.027	4.316e-12	2.71077e-11	-0.1814	0.0398	5.2642e-06	1.88508e-05	0.0065	0.0337	0.848	0.899492	0.2231	0.1087	0.0401	0.0861263	-0.0353	0.0451	0.4336	0.599929	0.1402	0.117	0.2307	0.392249
ApoB	0.0599	0.032	0.061	0.125987	0.0883	0.0434	0.0419	0.0897986	0.1282	0.041	0.0018	0.00493636	-0.066	0.0452	0.1444	0.264247	-0.0293	0.0354	0.4082	0.579691	-0.0429	0.1298	0.7408	0.827684	-0.0822	0.0545	0.1315	0.24446	-0.1193	0.1546	0.4402	0.605275
ApoB/ApoA1	0.2144	0.0422	3.8681e-07	1.56532e-06	0.2668	0.0528	4.4044e-07	1.76442e-06	0.2137	0.0344	4.9987e-10	2.68984e-09	0.0589	0.0453	0.1932	0.341314	-0.0249	0.0363	0.4937	0.644985	-0.1769	0.1766	0.3163	0.488181	-0.0488	0.055	0.3749	0.545671	-0.181	0.192	0.3459	0.51587
Citrate	-0.1015	0.0329	0.002	0.00543989	-0.0729	0.0326	0.0254	0.0576641	-0.0755	0.032	0.0185	0.0428795	-0.0495	0.0453	0.2743	0.445821	-0.0829	0.0469	0.0769	0.154968	-0.0805	0.0635	0.2048	0.357681	0.0533	0.0642	0.4069	0.57867	-0.1	0.0909	0.2712	0.442953
Clinical LDL-C	-0.0419	0.0281	0.1355	0.249797	-0.0593	0.033	0.0723	0.147338	0.0378	0.0479	0.4299	0.596468	-0.1388	0.0508	0.0063	0.0159991	-0.0238	0.0378	0.5294	0.668804	0.0012	0.1189	0.9922	0.996102	-0.0898	0.0593	0.1297	0.241791	-0.1123	0.161	0.4853	0.638593
Creatinine	0.1132	0.0228	6.8701e-07	2.65599e-06	0.093	0.0266	0.0005	0.00145968	0.0834	0.0248	0.0008	0.00228195	0.125	0.0381	0.001	0.00280818	-0.0501	0.0402	0.2125	0.368543	0.0054	0.0581	0.9256	0.954855	-0.0862	0.0496	0.0822	0.163988	-0.0039	0.0747	0.9585	0.97615
DHA	-0.1855	0.0256	4.5945e-13	3.14352e-12	-0.1669	0.0289	7.9121e-09	3.75071e-08	-0.0657	0.0327	0.0447	0.0952866	-0.182	0.0366	6.4313e-07	2.50092e-06	0.0447	0.0412	0.278	0.449998	0.0965	0.059	0.1018	0.19678	0.0233	0.0564	0.6789	0.777073	0.0686	0.0824	0.4053	0.577775
DHA %	-0.27	0.026	3.1904e-25	8.9466e-24	-0.3604	0.0329	5.6463e-28	2.49817e-26	-0.209	0.0329	2.1572e-10	1.18646e-09	-0.2015	0.0365	3.284e-08	1.44337e-07	0.067	0.0448	0.1346	0.248368	0.0496	0.063	0.4309	0.597023	0.1404	0.0552	0.011	0.0267085	0.0416	0.0792	0.5994	0.71633
Glucose	0.1738	0.0323	7.6123e-08	3.27345e-07	0.5413	0.0496	9.741e-28	4.21616e-26	0.1287	0.0278	3.7912e-06	1.37994e-05	0.0107	0.0515	0.8359	0.891895	-0.0611	0.0452	0.176	0.313712	0.0656	0.0562	0.2434	0.409298	-0.0612	0.0634	0.3342	0.50485	0.1514	0.088	0.0852	0.168957
Glutamine	-0.2096	0.0264	1.8877e-15	1.64123e-14	-0.2077	0.036	7.7699e-09	3.69209e-08	-0.1508	0.0236	1.6725e-10	9.30153e-10	-0.0709	0.0372	0.0565	0.117669	0.0499	0.0343	0.1462	0.26705	-0.0861	0.0574	0.1335	0.24721	0.1109	0.0539	0.0396	0.0851443	0.0115	0.0684	0.8669	0.911779
Glycine	-0.1148	0.0852	0.1778	0.316354	-0.2373	0.0877	0.0068	0.0171377	-0.0651	0.0851	0.4446	0.609915	-0.1171	0.1169	0.3166	0.488265	0.3883	0.1813	0.0322	0.07084	0.299	0.2484	0.2287	0.389847	0.4669	0.3866	0.2271	0.388117	0.3058	0.2613	0.2357	0.3849
Glycoprotein acetyls	0.3342	0.0326	1.3311e-24	3.35471e-23	0.4655	0.0462	6.8059e-24	1.63871e-22	0.3235	0.0363	5.3771e-19	6.69113e-18	0.1768	0.0369	1.6415e-06	6.22519e-06	-0.0708	0.0397	0.0746	0.151251	0.0626	0.0555	0.2594	0.428958	-0.1637	0.0432	0.0001	0.000314534	0.0963	0.078	0.2174	0.375732
HDL particle size	-0.3384	0.0348	2.4791e-22	4.61298e-21	-0.4997	0.036	7.1501e-44	1.29417e-41	-0.3326	0.0269	4.8113e-35	4.35423e-33	-0.1993	0.0348	1.0115e-08	4.71639e-08	0.0416	0.0352	0.2375	0.401409	0.0397	0.0593	0.503	0.65073	0.0931	0.0461	0.0437	0.0933548	0.0815	0.0886	0.3572	0.528762
HDL-C	-0.3295	0.0309	1.2805e-26	4.81033e-25	-0.4527	0.0302	8.3707e-51	3.33321e-48	-0.2945	0.0273	3.4124e-27	1.41544e-25	-0.2271	0.0387	4.3108e-09	2.10363e-08	0.0212	0.0317	0.5034	0.650824	0.1299	0.0621	0.0365	0.078734	0.013	0.0455	0.7758	0.85338	0.0772	0.0839	0.358	0.529408
HDL-CE	-0.3386	0.0308	3.7748e-28	1.78943e-26	-0.4582	0.0285	5.0178e-58	4.99522e-55	-0.2961	0.0263	1.658e-29	9.43165e-28	-0.2211	0.0368	1.9583e-09	9.74744e-09	0.0175	0.0306	0.5674	0.692214	0.1256	0.0575	0.0291	0.0650259	0.0348	0.0449	0.4389	0.604322	0.0504	0.0775	0.5158	0.658729
HDL-FC	-0.3134	0.0298	6.3655e-26	2.04415e-24	-0.4248	0.0335	8.6632e-37	9.07812e-35	-0.2774	0.0359	1.0553e-14	8.50649e-14	-0.2118	0.0405	1.7539e-07	7.35161e-07	0.0202	0.0328	0.5386	0.674436	0.0895	0.0529	0.091	0.179033	0.0064	0.0465	0.8908	0.932483	0.0261	0.0898	0.7715	0.8508
HDL-L	-0.3009	0.0287	9.7308e-26	3.02719e-24	-0.3851	0.0312	5.5612e-35	4.81406e-33	-0.236	0.026	1.0456e-19	1.4558e-18	-0.1963	0.0391	5.254e-07	2.07966e-06	0.017	0.0323	0.5994	0.71633	0.1785	0.0853	0.0364	0.0786888	-0.0153	0.0456	0.7371	0.826669	0.1186	0.1003	0.237	0.401247
HDL-P	-0.2429	0.0256	2.6322e-21	4.47924e-20	-0.2655	0.0281	3.8661e-21	6.31832e-20	-0.1443	0.0256	1.7148e-08	7.81274e-08	-0.1766	0.0389	5.6754e-06	2.02142e-05	-0.0056	0.0331	0.865	0.911225	0.2074	0.0779	0.0078	0.0194609	-0.0728	0.0433	0.0922	0.180679	0.0952	0.0881	0.2799	0.451605
HDL-PL	-0.2746	0.029	2.4687e-21	4.23723e-20	-0.3447	0.0325	2.753e-26	9.61618e-25	-0.2059	0.0272	3.906e-14	2.94578e-13	-0.1766	0.0403	1.1501e-05	4.03142e-05	0.014	0.0337	0.6792	0.777073	0.2039	0.1063	0.055	0.114785	-0.0345	0.0461	0.4534	0.616191	0.1471	0.1205	0.2222	0.382699
HDL-TG	0.1377	0.0301	4.7661e-06	1.71287e-05	0.3262	0.0442	1.6883e-13	1.2005e-12	0.2537	0.0364	2.9679e-12	1.88789e-11	0.114	0.0385	0.0031	0.00825147	-0.0089	0.036	0.8055	0.874111	0.1191	0.0944	0.2072	0.359978	-0.1375	0.0531	0.0096	0.023597	0.1402	0.125	0.2621	0.432704
Histidine	-0.0903	0.0299	0.0026	0.00699541	0.0254	0.037	0.4925	0.644262	-0.1047	0.0347	0.0026	0.00699541	-0.0983	0.0554	0.0761	0.153511	0.0476	0.0526	0.3653	0.536762	-0.0098	0.0808	0.9033	0.940131	0.0526	0.069	0.4461	0.611267	0.1048	0.0994	0.2918	0.463614
IDL-C	-0.1523	0.0273	2.3424e-08	1.05276e-07	-0.2833	0.04	1.391e-12	9.05059e-12	-0.1129	0.0565	0.0458	0.0974229	-0.19	0.0476	6.6037e-05	0.000214136	0.0029	0.0352	0.9334	0.960413	0.0045	0.104	0.9652	0.979466	-0.0586	0.0494	0.2351	0.398709	-0.0659	0.1331	0.6206	0.735047
IDL-C %	-0.2479	0.0351	1.7346e-12	1.12129e-11	-0.4409	0.0513	8.7384e-18	9.71964e-17	-0.3276	0.0543	1.6141e-09	8.17729e-09	-0.2416	0.0437	3.2038e-08	1.41436e-07	-0.0012	0.034	0.9717	0.982557	0.0083	0.0738	0.9101	0.944946	0.0348	0.0473	0.4621	0.621784	-0.083	0.1124	0.4602	0.620351
IDL-CE	-0.1432	0.0261	4.1374e-08	1.80648e-07	-0.2568	0.0365	1.9907e-12	1.27443e-11	-0.1026	0.0549	0.0616	0.127094	-0.1888	0.0481	8.7834e-05	0.00028206	-0.0087	0.0344	0.7999	0.869798	0.0185	0.0975	0.8494	0.899492	-0.0746	0.0514	0.1472	0.26863	-0.0867	0.1436	0.5462	0.678778
IDL-CE %	-0.2406	0.0384	3.8137e-10	2.06896e-09	-0.4325	0.0571	3.7386e-14	2.84105e-13	-0.3503	0.0659	1.0459e-07	4.45907e-07	-0.24	0.0509	2.4653e-06	9.15749e-06	-0.0087	0.0356	0.8065	0.874111	0.0138	0.0822	0.8663	0.91163	-0.0113	0.051	0.8253	0.884913	-0.0879	0.131	0.5021	0.649988
IDL-FC	-0.1516	0.0263	8.2222e-09	3.87924e-08	-0.2828	0.0398	1.2245e-12	8.01967e-12	-0.1082	0.0554	0.0508	0.106578	-0.1866	0.0474	8.1624e-05	0.000262542	-0.0002	0.035	0.9961	0.998104	-0.0012	0.1024	0.9905	0.9955	-0.0303	0.0482	0.5293	0.668804	-0.0905	0.1387	0.5141	0.657823
IDL-FC %	-0.2051	0.0318	1.0545e-10	5.93082e-10	-0.3986	0.048	9.4779e-17	9.53055e-16	-0.2796	0.0457	9.6177e-10	5.01279e-09	-0.1804	0.0424	2.1451e-05	7.36361e-05	0.0219	0.0371	0.5541	0.6848	-0.0171	0.0727	0.8145	0.877527	0.133	0.0486	0.0063	0.0159991	-0.0771	0.1013	0.4464	0.611267
IDL-L	-0.1098	0.0251	1.2612e-05	4.39763e-05	-0.1974	0.0333	3.1634e-09	1.55514e-08	-0.0472	0.0514	0.3586	0.529408	-0.1634	0.0461	0.0004	0.00118689	-0.0054	0.0355	0.8786	0.92165	0.0065	0.1038	0.9503	0.972377	-0.0779	0.0515	0.1302	0.242496	-0.0718	0.1316	0.5854	0.705889
IDL-P	-0.018	0.0299	0.5465	0.678778	-0.108	0.0337	0.0013	0.00361494	0.0086	0.0504	0.865	0.911225	-0.1215	0.0484	0.012	0.0288203	-0.0154	0.0369	0.6774	0.776903	-0.0365	0.1246	0.7695	0.8508	-0.0805	0.055	0.1432	0.262533	-0.099	0.1472	0.5012	0.649667
IDL-PL	-0.105	0.0245	1.8858e-05	6.51845e-05	-0.2008	0.0336	2.2775e-09	1.12799e-08	-0.0419	0.0523	0.4232	0.591707	-0.1516	0.046	0.001	0.00280818	0.0001	0.0344	0.9972	0.998203	-0.0199	0.1151	0.8625	0.910518	-0.0565	0.0505	0.2633	0.433936	-0.0895	0.1437	0.5335	0.671507
IDL-PL %	0.1131	0.0318	0.0004	0.00118689	0.1386	0.0334	3.2846e-05	0.00010991	0.2241	0.0634	0.0004	0.00118689	0.1679	0.058	0.0038	0.0100077	0.0662	0.0428	0.1219	0.229615	-0.0962	0.0759	0.2047	0.357681	0.0421	0.0612	0.4913	0.643115	0.0247	0.1297	0.8489	0.899492
IDL-TG	0.1829	0.0319	9.3839e-09	4.39608e-08	0.3322	0.0424	4.5077e-15	3.81908e-14	0.2815	0.0271	2.3694e-25	6.73925e-24	0.1191	0.0339	0.0004	0.00118689	-0.0205	0.0327	0.5312	0.669803	0.0345	0.0491	0.483	0.637833	-0.1245	0.0494	0.0118	0.0284773	0.0531	0.0634	0.4024	0.575289
IDL-TG %	0.2617	0.0347	4.6786e-14	3.4888e-13	0.4771	0.0492	2.8069e-22	5.1271e-21	0.3319	0.051	7.576e-11	4.34692e-10	0.242	0.04	1.4554e-09	7.411e-09	-0.0105	0.0321	0.7434	0.829398	0.0268	0.0788	0.7343	0.824586	-0.0553	0.047	0.2388	0.402924	0.1017	0.1174	0.3863	0.559362
Isoleucine	0.2489	0.0348	8.8906e-13	5.93999e-12	0.447	0.0422	3.0466e-26	1.04582e-24	0.1973	0.03	4.8161e-11	2.80376e-10	0.202	0.0441	4.7268e-06	1.70182e-05	-0.0181	0.0462	0.6948	0.787783	-0.0055	0.0721	0.9394	0.964096	-0.014	0.0577	0.8081	0.874633	-0.0306	0.0938	0.744	0.829398
L-HDL-C	-0.3471	0.0332	1.2394e-25	3.71396e-24	-0.5149	0.0349	3.6099e-49	1.19789e-46	-0.3549	0.0331	7.4904e-27	2.92419e-25	-0.2186	0.036	1.2486e-09	6.42368e-09	0.0235	0.0331	0.4775	0.633379	0.0183	0.0546	0.7371	0.826669	0.0768	0.0455	0.0916	0.17968	-0.0023	0.0853	0.9784	0.987326
L-HDL-C %	-0.3345	0.0364	3.5834e-20	5.2077e-19	-0.5333	0.0402	3.3015e-40	3.86664e-38	-0.3632	0.0414	1.5687e-18	1.8815e-17	-0.2309	0.0363	2.0642e-10	1.13845e-09	0.018	0.0316	0.5674	0.692214	-0.0629	0.0897	0.4831	0.637833	0.1352	0.0468	0.0039	0.0102575	-0.0912	0.1176	0.438	0.604056
L-HDL-CE	-0.353	0.0333	3.2888e-26	1.10983e-24	-0.5187	0.034	1.2841e-52	8.52214e-50	-0.3543	0.0314	1.6071e-29	9.41099e-28	-0.2198	0.0357	7.2991e-10	3.85478e-09	0.0265	0.0331	0.4237	0.591991	0.0291	0.0528	0.581	0.702045	0.0771	0.0458	0.0923	0.180697	-0.0012	0.0824	0.9882	0.994695
L-HDL-CE %	-0.3516	0.0367	9.4326e-22	1.6474e-20	-0.5365	0.0385	3.3339e-44	6.63779e-42	-0.3738	0.0402	1.3346e-20	2.04399e-19	-0.2394	0.0369	8.9867e-11	5.09758e-10	0.0181	0.0311	0.5603	0.68941	-0.0407	0.0737	0.5811	0.702045	0.145	0.0492	0.0032	0.00850628	-0.0732	0.1039	0.4813	0.637146
L-HDL-FC	-0.3322	0.0334	2.465e-23	5.22108e-22	-0.5011	0.0386	1.8267e-38	2.02053e-36	-0.3481	0.0407	1.1805e-17	1.30576e-16	-0.2156	0.0374	8.4559e-09	3.98007e-08	0.028	0.0346	0.4183	0.587899	-0.0033	0.0675	0.961	0.976311	0.0608	0.0464	0.1905	0.336843	-0.0267	0.099	0.7877	0.860763
L-HDL-FC %	-0.1952	0.034	9.4072e-09	4.39665e-08	-0.3985	0.054	1.6102e-13	1.14907e-12	-0.2608	0.0546	1.82e-06	6.87594e-06	-0.1664	0.0386	1.6599e-05	5.7576e-05	0.007	0.0435	0.8729	0.916637	-0.1342	0.1299	0.3014	0.475882	0.0602	0.0471	0.2014	0.353468	-0.1322	0.1529	0.3875	0.560692
L-HDL-L	-0.3453	0.0323	9.7772e-27	3.74354e-25	-0.4945	0.0346	1.9561e-46	4.86824e-44	-0.3356	0.0302	9.9533e-29	4.95426e-27	-0.2149	0.0374	8.7487e-09	4.10817e-08	0.0306	0.0344	0.3734	0.544644	0.0526	0.0525	0.3159	0.488181	0.0459	0.0469	0.3272	0.49874	0.0396	0.082	0.6288	0.742551
L-HDL-P	-0.3544	0.033	6.5129e-27	2.64636e-25	-0.5055	0.0334	1.1405e-51	5.67684e-49	-0.3363	0.0294	2.5133e-30	1.61419e-28	-0.2208	0.0373	3.0969e-09	1.52622e-08	0.0253	0.0335	0.4505	0.613076	0.0486	0.0516	0.3464	0.516229	0.0642	0.0463	0.1653	0.297033	0.0276	0.0829	0.7396	0.827495
L-HDL-PL	-0.3291	0.0314	1.2498e-25	3.71396e-24	-0.4699	0.0339	9.5232e-44	1.58006e-41	-0.3178	0.0285	5.7674e-29	3.02181e-27	-0.203	0.0377	7.4012e-08	3.18956e-07	0.0295	0.0347	0.396	0.568181	0.0729	0.0555	0.1889	0.334311	0.0387	0.0471	0.4118	0.581898	0.0584	0.0834	0.484	0.638175
L-HDL-PL %	0.3831	0.0349	5.2055e-28	2.35549e-26	0.5463	0.039	1.2927e-44	2.85974e-42	0.3526	0.0516	8.4994e-12	5.22293e-11	0.2471	0.0376	4.8841e-11	2.83506e-10	-0.0215	0.0309	0.4853	0.638593	0.0826	0.1118	0.4601	0.620351	-0.1375	0.0491	0.0051	0.01317	0.093	0.1334	0.4856	0.638593
L-HDL-TG	-0.0999	0.0327	0.0022	0.00595946	0.0127	0.0336	0.7054	0.797531	0.0605	0.0369	0.1014	0.19658	-0.0212	0.0403	0.5988	0.71633	0.0349	0.0428	0.4148	0.584205	0.1724	0.1268	0.1738	0.310346	-0.114	0.0638	0.0739	0.149985	0.2068	0.161	0.199	0.350008
L-HDL-TG %	0.2581	0.0363	1.0857e-12	7.20543e-12	0.4492	0.0452	2.7895e-23	5.8462e-22	0.323	0.0391	1.3601e-16	1.32743e-15	0.1848	0.039	2.2085e-06	8.26826e-06	-0.0017	0.0353	0.961	0.976311	0.0577	0.0808	0.4756	0.631701	-0.1035	0.0509	0.0422	0.0903443	0.0976	0.1149	0.3958	0.568181
L-LDL-C	-0.087	0.026	0.0008	0.00228195	-0.0975	0.0309	0.0016	0.00440609	0.0204	0.0477	0.6691	0.771383	-0.154	0.0495	0.0019	0.00518916	-0.0218	0.0374	0.5606	0.68941	0.0151	0.1129	0.8935	0.934327	-0.0857	0.057	0.1327	0.246461	-0.0987	0.1527	0.5179	0.659678
L-LDL-C %	-0.3511	0.0383	4.936e-20	7.0197e-19	-0.5173	0.0547	2.9555e-21	4.94487e-20	-0.3423	0.0678	4.5106e-07	1.80333e-06	-0.3144	0.051	6.9174e-10	3.67268e-09	0.0181	0.0311	0.5601	0.68941	-0.0112	0.1046	0.9149	0.947252	0.0562	0.0555	0.3109	0.484352	-0.1431	0.1686	0.3961	0.568181
L-LDL-CE	-0.066	0.0259	0.0109	0.026498	-0.0529	0.0329	0.1083	0.207532	0.0409	0.0474	0.3891	0.561375	-0.1355	0.0492	0.0059	0.0150408	-0.027	0.0377	0.4727	0.628688	-0.0012	0.1246	0.9926	0.996102	-0.1057	0.0578	0.0672	0.137649	-0.1213	0.1685	0.4718	0.628043
L-LDL-CE %	-0.0967	0.0293	0.001	0.00280818	0.0171	0.0433	0.6924	0.785509	0.0165	0.051	0.7459	0.830121	-0.151	0.0458	0.001	0.00280818	-0.0225	0.0535	0.6741	0.775581	0.0252	0.1234	0.8383	0.89302	-0.0926	0.0669	0.1661	0.297933	-0.123	0.171	0.4719	0.628043
L-LDL-FC	-0.1397	0.0272	2.7039e-07	1.1169e-06	-0.2113	0.0345	8.7093e-10	4.57525e-09	-0.0598	0.0559	0.2844	0.456251	-0.1929	0.0524	0.0002	0.000613559	-0.0124	0.0371	0.7392	0.827495	0.0138	0.113	0.9027	0.940131	-0.058	0.0558	0.2987	0.472368	-0.1119	0.1608	0.4863	0.639091
L-LDL-FC %	-0.276	0.036	1.6221e-14	1.2715e-13	-0.5005	0.0513	1.708e-22	3.36696e-21	-0.3402	0.0435	5.1162e-15	4.24788e-14	-0.2129	0.0374	1.2925e-08	5.95687e-08	0.0335	0.0343	0.3285	0.49927	-0.025	0.0717	0.7267	0.81836	0.0966	0.0445	0.0299	0.0665894	-0.0868	0.1081	0.4224	0.591559
L-LDL-L	-0.0472	0.0267	0.0774	0.155817	-0.033	0.0335	0.3256	0.496911	0.0549	0.0456	0.2286	0.389847	-0.1342	0.0474	0.0046	0.0119408	-0.024	0.0379	0.5258	0.66722	0.0133	0.1182	0.9103	0.944946	-0.1017	0.0567	0.0728	0.148054	-0.0948	0.1553	0.5416	0.676191
L-LDL-P	0.0265	0.0294	0.3675	0.538948	0.0391	0.039	0.3152	0.487617	0.1037	0.042	0.0135	0.0321513	-0.0709	0.0462	0.1245	0.233849	-0.0292	0.0354	0.4101	0.581015	-0.0548	0.135	0.6847	0.779884	-0.0754	0.0549	0.1692	0.30322	-0.1171	0.1564	0.4541	0.616721
L-LDL-PL	-0.0418	0.0276	0.1296	0.241791	-0.046	0.0331	0.165	0.29703	0.05	0.0453	0.27	0.441717	-0.1299	0.048	0.0067	0.0169071	-0.0204	0.0376	0.588	0.707804	0.0257	0.1064	0.8089	0.874807	-0.0993	0.0569	0.0811	0.162608	-0.0843	0.1424	0.5537	0.684731
L-LDL-PL %	0.1084	0.0294	0.0002	0.000613559	-0.0464	0.0367	0.2067	0.359737	-0.0951	0.0327	0.0036	0.0095061	0.047	0.0428	0.2726	0.444146	0.0106	0.0491	0.8291	0.887017	-0.0516	0.0819	0.5289	0.668804	0.0822	0.0705	0.2433	0.409298	-0.0064	0.1092	0.9532	0.972743
L-LDL-TG	0.1924	0.0328	4.3617e-09	2.12326e-08	0.354	0.0428	1.3498e-16	1.32387e-15	0.2864	0.0273	1.1623e-25	3.56021e-24	0.1162	0.0335	0.0005	0.00145968	-0.0326	0.0343	0.3416	0.511672	0.0135	0.0616	0.8271	0.885353	-0.1231	0.0483	0.0108	0.0263192	0.0056	0.0647	0.9309	0.958336
L-LDL-TG %	0.287	0.0368	6.0255e-15	4.95734e-14	0.4873	0.0519	6.0537e-21	9.79912e-20	0.3353	0.0604	2.8016e-08	1.25067e-07	0.2786	0.0459	1.2863e-09	6.60058e-09	-0.0177	0.0319	0.5801	0.701809	0.0279	0.094	0.7668	0.849582	-0.0791	0.0536	0.1404	0.257637	0.1416	0.1461	0.3326	0.503579
L-VLDL-C	0.2178	0.0318	7.11e-12	4.40997e-11	0.3812	0.0451	3.0497e-17	3.22976e-16	0.2638	0.0291	1.3168e-19	1.79572e-18	0.0966	0.0347	0.0053	0.0136159	-0.0202	0.0351	0.5651	0.691952	-0.012	0.0701	0.8645	0.911225	-0.1194	0.046	0.0095	0.023409	-0.0049	0.0623	0.9379	0.963053
L-VLDL-C %	-0.1754	0.0323	5.4947e-08	2.38343e-07	-0.3991	0.0521	1.8535e-14	1.44153e-13	-0.1445	0.0611	0.018	0.0417692	-0.126	0.043	0.0034	0.00900186	0.0558	0.0397	0.1596	0.287569	-0.078	0.095	0.4116	0.581898	0.124	0.0579	0.0322	0.07084	-0.1311	0.1247	0.2931	0.46499
L-VLDL-CE	0.1937	0.0316	8.441e-10	4.44604e-09	0.3361	0.0445	4.4836e-14	3.35596e-13	0.2512	0.0299	4.4648e-17	4.67864e-16	0.0748	0.035	0.0326	0.0715619	-0.0158	0.034	0.6431	0.753184	-0.021	0.0766	0.7845	0.85868	-0.1049	0.0464	0.0238	0.0542793	-0.031	0.0723	0.6682	0.771368
L-VLDL-CE %	-0.2308	0.032	5.5335e-13	3.76014e-12	-0.4777	0.0495	5.0387e-22	8.95719e-21	-0.2203	0.0553	6.82e-05	0.000220432	-0.1715	0.0381	6.8619e-06	2.4353e-05	0.0565	0.0368	0.1249	0.234379	-0.0667	0.0803	0.4063	0.57823	0.1211	0.0502	0.0159	0.0371996	-0.1013	0.1035	0.328	0.499195
L-VLDL-FC	0.236	0.0326	4.8067e-13	3.27745e-12	0.415	0.0457	1.1403e-19	1.56575e-18	0.2759	0.0287	6.0111e-22	1.05912e-20	0.1117	0.0333	0.0008	0.00228195	-0.0327	0.0354	0.3569	0.528762	0.0081	0.0623	0.896	0.935467	-0.114	0.0454	0.012	0.0288203	-0.0091	0.0607	0.8805	0.923157
L-VLDL-FC %	0.1122	0.0377	0.0029	0.00773981	0.1052	0.0358	0.0033	0.0087604	0.1886	0.0449	2.6378e-05	8.94695e-05	0.0804	0.0508	0.1134	0.216264	-0.0019	0.0464	0.9672	0.97971	-0.0985	0.1232	0.4241	0.592134	0.0343	0.0658	0.6023	0.718502	-0.1396	0.1607	0.385	0.557886
L-VLDL-L	0.229	0.0318	6.3297e-13	4.27201e-12	0.4134	0.0455	1.0977e-19	1.51772e-18	0.2661	0.03	6.6483e-19	8.22159e-18	0.1061	0.0331	0.0014	0.00388217	-0.0364	0.0357	0.3076	0.481093	0.0077	0.0623	0.9016	0.939835	-0.1159	0.0463	0.0124	0.0296736	0.0016	0.0574	0.9777	0.98712
L-VLDL-P	0.2321	0.032	4.1472e-13	2.86704e-12	0.4151	0.0447	1.7265e-20	2.58501e-19	0.2729	0.0291	7.8028e-21	1.23916e-19	0.1141	0.0335	0.0007	0.00201111	-0.0234	0.0351	0.5046	0.65153	0.0173	0.0565	0.7597	0.843123	-0.1254	0.0456	0.0059	0.0150408	0.0151	0.0548	0.7836	0.858167
L-VLDL-PL	0.2372	0.032	1.2196e-13	8.78412e-13	0.4192	0.045	1.224e-20	1.88913e-19	0.2845	0.0282	6.8314e-24	1.63871e-22	0.1222	0.0337	0.0003	0.000902266	-0.0376	0.0347	0.2787	0.450722	0.0103	0.0543	0.8503	0.899492	-0.1179	0.0459	0.0102	0.0249486	0.0125	0.0553	0.8219	0.882634
L-VLDL-PL %	0.2634	0.0337	5.1205e-15	4.24788e-14	0.4118	0.041	9.5847e-24	2.19346e-22	0.3522	0.0406	4.3023e-18	4.95138e-17	0.1949	0.0401	1.1685e-06	4.45686e-06	-0.015	0.0332	0.652	0.760476	0.012	0.0609	0.8435	0.89712	-0.0981	0.0504	0.0515	0.10782	0.0093	0.0883	0.9164	0.948312
L-VLDL-TG	0.23	0.031	1.2757e-13	9.1364e-13	0.4346	0.0449	3.9715e-22	7.12365e-21	0.2636	0.0312	2.664e-17	2.88262e-16	0.1086	0.0327	0.0009	0.00254893	-0.0326	0.0355	0.3593	0.529901	0.016	0.0554	0.7734	0.85121	-0.1228	0.0468	0.0087	0.0215981	0.0221	0.0538	0.6819	0.778144
L-VLDL-TG %	0.0035	0.0316	0.9118	0.945829	0.1156	0.0368	0.0017	0.004675	-0.0848	0.0493	0.0855	0.169215	0.0006	0.0464	0.99	0.9955	-0.0191	0.0413	0.6431	0.753184	0.1143	0.1111	0.3033	0.478092	-0.0454	0.063	0.4712	0.627951	0.1401	0.1477	0.3428	0.512783
LA	-0.0663	0.0256	0.0096	0.023597	-0.0525	0.0334	0.1155	0.219638	-0.0102	0.0449	0.821	0.882143	-0.1677	0.0379	9.8619e-06	3.46297e-05	-0.0276	0.0404	0.4953	0.645318	0.0255	0.0882	0.7722	0.8508	-0.1136	0.051	0.0258	0.0583725	0.002	0.0829	0.9811	0.989048
LA %	-0.375	0.0341	4.2607e-28	1.9728e-26	-0.5657	0.0412	6.2861e-43	9.6274e-41	-0.4001	0.0486	1.8606e-16	1.73918e-15	-0.3098	0.0368	3.7322e-17	3.93165e-16	0.0541	0.0336	0.1081	0.207348	-0.0637	0.0962	0.5077	0.652991	0.078	0.0516	0.1308	0.243386	-0.0232	0.1014	0.8189	0.880837
Lactate	0.1016	0.0362	0.005	0.0129286	0.2808	0.0369	2.9754e-14	2.27847e-13	0.2067	0.0397	1.9257e-07	8.03788e-07	0.2355	0.0575	4.2652e-05	0.000141063	0.0028	0.0545	0.9596	0.976311	0.0368	0.0851	0.6652	0.770008	-0.081	0.0704	0.2499	0.41811	-0.0549	0.0961	0.5674	0.692214
LDL particle size	-0.2315	0.0385	1.8899e-09	9.45425e-09	-0.4821	0.0585	1.7892e-16	1.68829e-15	-0.2361	0.0649	0.0003	0.000902266	-0.1009	0.0466	0.0306	0.0678448	0.0375	0.0476	0.4309	0.597023	-0.1851	0.1641	0.2593	0.428958	0.0573	0.0619	0.3548	0.526776	-0.159	0.1758	0.3656	0.536806
LDL-C	-0.0329	0.0281	0.2421	0.407801	-0.0002	0.0376	0.9963	0.998104	0.0691	0.0453	0.1268	0.237051	-0.1375	0.0493	0.0053	0.0136159	-0.0307	0.0395	0.4371	0.603932	-0.0127	0.1316	0.9231	0.953758	-0.1072	0.0598	0.0733	0.148919	-0.092	0.1599	0.5651	0.691952
LDL-CE	-0.0186	0.0278	0.5045	0.65153	0.0211	0.0391	0.5898	0.709113	0.0846	0.0439	0.0539	0.112607	-0.1096	0.0471	0.0199	0.0457516	-0.0313	0.038	0.4106	0.581027	0.0064	0.1234	0.9585	0.97615	-0.1091	0.0569	0.0551	0.114873	-0.0968	0.1587	0.5417	0.676191
LDL-FC	-0.1338	0.0268	6.1433e-07	2.3936e-06	-0.2067	0.0351	4.0469e-09	1.9797e-08	-0.051	0.0512	0.3198	0.490541	-0.1929	0.0501	0.0001	0.000314534	-0.019	0.0376	0.6138	0.729162	0.0261	0.1075	0.808	0.874633	-0.0564	0.0548	0.304	0.478092	-0.0955	0.157	0.5429	0.67679
LDL-L	-0.0253	0.0277	0.3617	0.533046	-0.0023	0.0375	0.9517	0.972708	0.0717	0.0449	0.1104	0.210947	-0.1208	0.0458	0.0084	0.0208794	-0.0444	0.0385	0.2492	0.417976	0.0043	0.1257	0.9728	0.982671	-0.0982	0.0566	0.0828	0.16469	-0.0894	0.1585	0.5727	0.697398
LDL-P	0.0384	0.0308	0.2125	0.368543	0.0692	0.0429	0.1068	0.20525	0.1124	0.0421	0.0077	0.0192355	-0.0752	0.045	0.0951	0.185814	-0.0205	0.0356	0.5648	0.691952	-0.036	0.1306	0.783	0.857982	-0.0876	0.0555	0.1144	0.217754	-0.0857	0.1464	0.5582	0.689012
LDL-PL	-0.0219	0.029	0.4506	0.613076	-0.011	0.0374	0.7698	0.8508	0.0688	0.0448	0.1241	0.233317	-0.1182	0.0477	0.0132	0.0314745	-0.0422	0.0395	0.2847	0.456251	-0.0027	0.1235	0.9826	0.990059	-0.1079	0.0593	0.069	0.140757	-0.0932	0.1557	0.5497	0.681053
LDL-TG	0.1879	0.032	4.4666e-09	2.16549e-08	0.3608	0.0438	1.6837e-16	1.60067e-15	0.2815	0.0266	4.1133e-26	1.36493e-24	0.1093	0.0322	0.0007	0.00201111	-0.0383	0.0343	0.2635	0.433936	0.026	0.0572	0.6497	0.758237	-0.113	0.0482	0.0191	0.044065	0.0222	0.0589	0.7064	0.798208
Leucine	0.2303	0.0305	4.4249e-14	3.32452e-13	0.4077	0.0377	3.1566e-27	1.33719e-25	0.1881	0.0284	3.4439e-11	2.04681e-10	0.1844	0.0402	4.4674e-06	1.61426e-05	-0.0056	0.0439	0.8988	0.937407	0.0153	0.0648	0.813	0.87686	0.0058	0.0533	0.9131	0.946373	-0.0535	0.086	0.5339	0.671507
M-HDL-C	-0.2872	0.0297	3.6242e-22	6.5598e-21	-0.3597	0.0288	9.4576e-36	8.96671e-34	-0.22	0.0264	7.096e-17	7.2452e-16	-0.1823	0.0393	3.4647e-06	1.26805e-05	0.0067	0.0317	0.8335	0.889812	0.2115	0.108	0.0502	0.105431	-0.0149	0.0445	0.7384	0.827324	0.1256	0.1123	0.2635	0.433936
M-HDL-C %	-0.3211	0.0323	3.1771e-23	6.52124e-22	-0.4854	0.0363	1.1128e-40	1.47706e-38	-0.3264	0.0325	9.3133e-24	2.15614e-22	-0.2157	0.0373	7.5883e-09	3.62309e-08	0.0152	0.0306	0.6197	0.734418	0.0065	0.0588	0.9121	0.945829	0.1181	0.0466	0.0113	0.0273702	-0.0693	0.0944	0.4628	0.622154
M-HDL-CE	-0.2903	0.0306	2.1034e-21	3.64163e-20	-0.3661	0.0289	1.0906e-36	1.08569e-34	-0.2235	0.0265	2.938e-17	3.14492e-16	-0.1814	0.0389	3.0898e-06	1.13502e-05	0.0036	0.0313	0.9074	0.94362	0.2129	0.1128	0.059	0.122364	-0.012	0.0455	0.7919	0.862985	0.1212	0.1134	0.2853	0.456251
M-HDL-CE %	-0.296	0.0341	4.0208e-18	4.65431e-17	-0.4566	0.0407	3.1704e-29	1.70602e-27	-0.3305	0.0412	1.0027e-15	8.79461e-15	-0.1954	0.0375	1.8796e-07	7.86194e-07	0.0175	0.0313	0.5754	0.698976	-0.0155	0.0697	0.8246	0.884913	0.1252	0.0493	0.0112	0.027161	-0.0842	0.1056	0.4251	0.593114
M-HDL-FC	-0.2752	0.0275	1.1927e-23	2.66816e-22	-0.3341	0.0295	1.0322e-29	6.22761e-28	-0.2017	0.0257	4.7941e-15	4.0127e-14	-0.1832	0.0405	5.9815e-06	2.12664e-05	0.0095	0.0326	0.7703	0.8508	0.1799	0.0808	0.0259	0.0585322	-0.0391	0.0453	0.3885	0.560916	0.0971	0.0961	0.3123	0.48517
M-HDL-FC %	-0.3266	0.0317	7.2392e-25	1.85571e-23	-0.4668	0.0351	1.9583e-40	2.43686e-38	-0.3012	0.0406	1.2221e-13	8.78412e-13	-0.2474	0.038	7.6595e-11	4.3822e-10	0.02	0.0341	0.5574	0.688451	0.0371	0.0662	0.5747	0.698795	0.0354	0.0466	0.4471	0.611765	-0.0318	0.1078	0.7681	0.850519
M-HDL-L	-0.2371	0.0294	6.6211e-16	5.93811e-15	-0.2582	0.0322	1.1552e-15	1.00877e-14	-0.1404	0.0303	3.4921e-06	1.2734e-05	-0.1516	0.0407	0.0002	0.000613559	0.0036	0.035	0.9176	0.949061	0.2554	0.1447	0.0775	0.155861	-0.0756	0.0457	0.0984	0.19151	0.1816	0.151	0.2292	0.390365
M-HDL-P	-0.2727	0.0305	4.0635e-19	5.15314e-18	-0.3171	0.0318	1.9193e-23	4.10895e-22	-0.1764	0.0292	1.6255e-09	8.21414e-09	-0.1677	0.04	2.7416e-05	9.25174e-05	0.0032	0.0341	0.9249	0.954627	0.2452	0.1341	0.0675	0.13798	-0.0485	0.0454	0.2858	0.45659	0.1643	0.1392	0.2377	0.401409
M-HDL-PL	-0.1982	0.0295	1.9162e-11	1.14914e-10	-0.2026	0.0331	9.5714e-10	5.00175e-09	-0.0939	0.0329	0.0043	0.0111912	-0.1226	0.0412	0.0029	0.00773981	-2.5889e-05	0.0359	0.9994	0.9994	0.2722	0.1611	0.0911	0.179052	-0.0939	0.0474	0.0477	0.101033	0.1986	0.1687	0.2391	0.403089
M-HDL-PL %	0.385	0.0327	5.1449e-32	3.53224e-30	0.5283	0.0318	4.6775e-62	9.3129e-59	0.345	0.0386	4.0948e-19	5.15997e-18	0.247	0.0366	1.4768e-11	8.91003e-11	-0.0369	0.0304	0.2249	0.38668	-0.0472	0.0585	0.4195	0.588186	-0.1029	0.0494	0.0375	0.0807162	0.0049	0.0861	0.955	0.973888
M-HDL-TG	0.1528	0.031	8.3337e-07	3.19699e-06	0.3355	0.0436	1.4581e-14	1.15201e-13	0.2533	0.0328	1.1563e-14	9.24576e-14	0.1322	0.0367	0.0003	0.000902266	-0.0103	0.0371	0.7806	0.856295	0.1087	0.0857	0.2048	0.357681	-0.1529	0.0523	0.0035	0.00925432	0.1245	0.1167	0.2862	0.45659
M-HDL-TG %	0.2597	0.0343	3.3991e-14	2.59295e-13	0.435	0.0417	1.8599e-25	5.36675e-24	0.3093	0.0344	2.6733e-19	3.50167e-18	0.1884	0.0383	8.4739e-07	3.24453e-06	-0.0076	0.0334	0.8186	0.880837	0.0189	0.0643	0.7685	0.850519	-0.1165	0.0495	0.0187	0.0432424	0.0832	0.1	0.4054	0.577775
M-LDL-C	0.0549	0.0321	0.087	0.172013	0.1384	0.0482	0.004	0.0104928	0.1472	0.0389	0.0002	0.000613559	-0.0601	0.0448	0.18	0.319697	-0.0452	0.0398	0.2555	0.425335	0.0108	0.1171	0.9267	0.955494	-0.1103	0.0563	0.0501	0.105332	-0.1009	0.1518	0.506	0.651647
M-LDL-C %	-0.2398	0.0386	5.1033e-10	2.73873e-09	-0.4091	0.0571	7.6987e-13	5.17842e-12	-0.3093	0.0764	5.1416e-05	0.000168648	-0.3389	0.0678	5.8669e-07	2.29039e-06	0.0254	0.0403	0.5283	0.668687	0.0569	0.0983	0.5629	0.690958	0.079	0.0698	0.2575	0.427235	-0.1317	0.1741	0.4494	0.612846
M-LDL-CE	0.094	0.0338	0.0054	0.0138371	0.1948	0.0514	0.0002	0.000613559	0.1762	0.0372	2.2093e-06	8.26826e-06	-0.0304	0.0426	0.476	0.631811	-0.0449	0.0399	0.2603	0.430089	-0.0005	0.1236	0.9966	0.998104	-0.1176	0.0548	0.0319	0.0704134	-0.1116	0.1597	0.4848	0.638593
M-LDL-CE %	0.2042	0.035	5.5473e-09	2.6678e-08	0.3529	0.0534	3.9305e-11	2.32214e-10	0.2327	0.0424	4.0216e-08	1.75978e-07	0.0645	0.0391	0.0992	0.192878	-0.0298	0.0435	0.4936	0.644985	0.148	0.0951	0.1196	0.226569	-0.0996	0.0503	0.0477	0.101033	0.1093	0.11	0.3201	0.490623
M-LDL-FC	-0.0575	0.0274	0.0358	0.0776447	-0.0607	0.0325	0.0617	0.127168	0.0431	0.0446	0.334	0.50485	-0.1403	0.0499	0.0049	0.012703	-0.0376	0.039	0.336	0.505651	0.0308	0.1092	0.778	0.854384	-0.0751	0.058	0.1957	0.345118	-0.1124	0.1621	0.4879	0.640349
M-LDL-FC %	-0.2811	0.0359	4.7404e-15	3.99921e-14	-0.4784	0.0507	3.5333e-21	5.86233e-20	-0.312	0.0425	2.1148e-13	1.48783e-12	-0.1911	0.0382	5.5182e-07	2.16274e-06	0.028	0.0342	0.4125	0.58193	-0.0554	0.0764	0.4679	0.625628	0.1116	0.045	0.0132	0.0314745	-0.109	0.1155	0.3453	0.515362
M-LDL-L	0.0815	0.0331	0.0138	0.0328265	0.1844	0.0503	0.0002	0.000613559	0.1741	0.0366	2.0009e-06	7.5308e-06	-0.0436	0.0422	0.3018	0.476136	-0.0507	0.0396	0.2013	0.353468	0.0045	0.1212	0.9706	0.981943	-0.1157	0.0554	0.0365	0.078734	-0.0998	0.1541	0.5171	0.659678
M-LDL-P	0.0945	0.0346	0.0064	0.0162117	0.1816	0.0506	0.0003	0.000902266	0.163	0.0388	2.7093e-05	9.16029e-05	-0.0482	0.0434	0.2663	0.437233	-0.0384	0.0377	0.3076	0.481093	-0.0137	0.1268	0.9141	0.946916	-0.0912	0.0557	0.1018	0.19678	-0.1246	0.1652	0.4506	0.613076
M-LDL-PL	0.0666	0.0311	0.0323	0.0709816	0.1551	0.0468	0.0009	0.00254893	0.1682	0.036	2.9546e-06	1.08736e-05	-0.0438	0.0429	0.307	0.481093	-0.0499	0.0395	0.2063	0.359355	0.0012	0.1231	0.992	0.996102	-0.1182	0.0555	0.0333	0.073018	-0.0948	0.1503	0.5283	0.668687
M-LDL-PL %	-0.1377	0.0384	0.0003	0.000902266	-0.2927	0.0583	5.183e-07	2.05975e-06	-0.196	0.0566	0.0005	0.00145968	-0.0179	0.0436	0.6814	0.778144	0.0065	0.0496	0.8954	0.935331	-0.2302	0.1595	0.1488	0.271301	0.0624	0.0582	0.2839	0.456251	-0.1931	0.1738	0.2666	0.437233
M-LDL-TG	0.1976	0.0321	7.0411e-10	3.72841e-09	0.3847	0.0427	1.9628e-19	2.6405e-18	0.2861	0.0272	6.3532e-26	2.04415e-24	0.1108	0.0322	0.0006	0.00173886	-0.0375	0.0347	0.2802	0.451723	0.0239	0.057	0.6743	0.775581	-0.1065	0.0474	0.0245	0.055748	0.0135	0.0591	0.8197	0.881222
M-LDL-TG %	0.2303	0.0349	4.1267e-11	2.43085e-10	0.4374	0.053	1.5768e-16	1.52398e-15	0.2886	0.0612	2.3972e-06	8.92117e-06	0.2458	0.048	2.9557e-07	1.21086e-06	-0.0084	0.035	0.811	0.875608	0.0384	0.099	0.6978	0.790734	-0.0645	0.0566	0.2541	0.423358	0.15	0.1499	0.3171	0.48828
M-VLDL-C	0.0071	0.0292	0.8083	0.874633	-0.0154	0.0354	0.664	0.769066	0.0715	0.0447	0.1096	0.209619	-0.1002	0.0463	0.0305	0.0676984	-0.0097	0.0346	0.7794	0.85545	-0.0523	0.1354	0.6991	0.791533	-0.0699	0.053	0.187	0.331243	-0.1087	0.159	0.4943	0.645314
M-VLDL-C %	-0.2405	0.0324	1.0854e-13	7.8583e-13	-0.4951	0.0492	7.6871e-24	1.82203e-22	-0.2893	0.0506	1.0578e-08	4.92075e-08	-0.2026	0.0385	1.4699e-07	6.21353e-07	0.0233	0.0338	0.4907	0.642752	-0.068	0.0918	0.4585	0.620112	0.1093	0.0447	0.0144	0.0341314	-0.1295	0.133	0.3302	0.501471
M-VLDL-CE	-0.0833	0.027	0.002	0.00543989	-0.1906	0.0326	4.9508e-09	2.38669e-08	-0.0283	0.0545	0.6035	0.719502	-0.1556	0.0499	0.0018	0.00493636	0.0015	0.0344	0.9661	0.97971	-0.0637	0.1378	0.6441	0.753911	-0.0316	0.0525	0.5477	0.679421	-0.1243	0.168	0.4594	0.620112
M-VLDL-CE %	-0.2479	0.0332	7.7169e-14	5.6905e-13	-0.5048	0.049	6.3185e-25	1.67735e-23	-0.3027	0.0486	4.843e-10	2.61312e-09	-0.2071	0.038	4.942e-08	2.14837e-07	0.0252	0.0338	0.4551	0.617616	-0.0648	0.0887	0.4648	0.623176	0.1122	0.0445	0.0117	0.0283046	-0.1237	0.1284	0.3355	0.505651
M-VLDL-FC	0.1054	0.0343	0.0021	0.00570409	0.1732	0.0489	0.0004	0.00118689	0.1589	0.039	4.6325e-05	0.000152704	-0.0222	0.0401	0.5802	0.701809	-0.0156	0.0353	0.6574	0.763643	-0.033	0.1243	0.7905	0.862876	-0.0983	0.0525	0.0609	0.125911	-0.09	0.1353	0.5059	0.651647
M-VLDL-FC %	-0.2185	0.0317	5.5686e-12	3.47557e-11	-0.4568	0.0515	7.7611e-19	9.53849e-18	-0.2586	0.0567	5.1155e-06	1.83513e-05	-0.2019	0.0416	1.192e-06	4.5378e-06	0.0162	0.0366	0.657	0.763643	-0.0579	0.101	0.5663	0.692214	0.1099	0.0451	0.0148	0.0350378	-0.1273	0.1399	0.363	0.534511
M-VLDL-L	0.1684	0.0336	5.3069e-07	2.09644e-06	0.3056	0.0505	1.4529e-09	7.411e-09	0.2156	0.0367	4.4702e-09	2.16549e-08	0.0342	0.0359	0.3416	0.511672	-0.0279	0.0364	0.4431	0.608422	-0.0306	0.1132	0.787	0.860471	-0.1145	0.0509	0.0245	0.055748	-0.0754	0.116	0.5157	0.658729
M-VLDL-P	0.1471	0.0353	3.0319e-05	0.000101968	0.254	0.0504	4.6253e-07	1.8445e-06	0.1975	0.0373	1.2251e-07	5.2008e-07	0.0124	0.0379	0.7438	0.829398	-0.0198	0.0363	0.585	0.705889	-0.0148	0.1031	0.8857	0.927632	-0.1072	0.0506	0.0341	0.0745259	-0.0713	0.1125	0.5265	0.667682
M-VLDL-PL	0.1404	0.0352	6.7384e-05	0.000218149	0.2383	0.0499	1.7726e-06	6.70959e-06	0.1942	0.0373	2.0081e-07	8.36428e-07	0.0073	0.0383	0.8491	0.899492	-0.0237	0.0361	0.5117	0.655301	-0.0205	0.1065	0.8472	0.899492	-0.11	0.0518	0.0336	0.0735138	-0.0717	0.1153	0.5336	0.671507
M-VLDL-PL %	-0.1969	0.033	2.4543e-09	1.21253e-08	-0.4312	0.0524	1.8151e-16	1.70465e-15	-0.2255	0.0594	0.0001	0.000314534	-0.1919	0.0433	9.4531e-06	3.32529e-05	0.0323	0.0407	0.427	0.594515	-0.0687	0.1107	0.5348	0.67179	0.086	0.0483	0.0751	0.151801	-0.1323	0.1476	0.3702	0.541564
M-VLDL-TG	0.2106	0.0311	1.2231e-11	7.4018e-11	0.4066	0.0455	3.6855e-19	4.70374e-18	0.2644	0.0282	7.842e-21	1.23916e-19	0.1004	0.0332	0.0025	0.00674458	-0.0284	0.036	0.4293	0.59605	0.0249	0.0557	0.6548	0.762402	-0.1235	0.0478	0.0097	0.0238134	0.022	0.0543	0.6858	0.780691
M-VLDL-TG %	0.2361	0.0326	4.4343e-13	3.05227e-12	0.4897	0.0498	7.7754e-23	1.56372e-21	0.2827	0.0522	6.0418e-08	2.61505e-07	0.2079	0.0392	1.1084e-07	4.71544e-07	-0.0156	0.0352	0.6573	0.763643	0.0622	0.0934	0.5052	0.651647	-0.1009	0.0452	0.0257	0.0582124	0.1307	0.1368	0.3393	0.509846
MUFA	0.2178	0.03	4.1417e-13	2.86704e-12	0.3727	0.0437	1.357e-17	1.4927e-16	0.2681	0.0293	6.254e-20	8.831e-19	0.0986	0.0344	0.0041	0.0106987	-0.0506	0.0353	0.1511	0.274671	0.0415	0.0523	0.4276	0.594519	-0.1471	0.0455	0.0012	0.00334622	0.0186	0.053	0.726	0.818034
MUFA %	0.3125	0.0331	3.8716e-21	6.31832e-20	0.4924	0.0443	1.0417e-28	5.0586e-27	0.3442	0.0369	1.0308e-20	1.616e-19	0.2077	0.0345	1.8072e-09	9.1092e-09	-0.0607	0.0351	0.0836	0.166115	0.0404	0.061	0.5081	0.653084	-0.1288	0.0432	0.0029	0.00773981	0.0427	0.0771	0.58	0.701809
non-HDL-C	-0.008	0.0283	0.7764	0.853427	0.0111	0.0381	0.771	0.8508	0.0743	0.0442	0.0931	0.182085	-0.1109	0.0447	0.0132	0.0314745	-0.0302	0.0366	0.4095	0.580708	-0.0003	0.124	0.9981	0.998602	-0.1026	0.0554	0.0641	0.131706	-0.0947	0.1573	0.5474	0.679421
Omega-3	0.0044	0.0242	0.8572	0.905403	0.1091	0.0353	0.002	0.00543989	0.1086	0.0259	2.7099e-05	9.16029e-05	-0.0586	0.0346	0.0899	0.177043	0.0075	0.0362	0.8365	0.892058	0.1076	0.0544	0.0478	0.101137	-0.0284	0.0536	0.5964	0.7147	0.0787	0.0788	0.3178	0.488602
Omega-3 %	-0.1245	0.0699	0.0751	0.151801	-0.079	0.0651	0.2252	0.3867	0.0068	0.0777	0.9303	0.958214	-0.288	0.1291	0.0257	0.0582124	0.1726	0.1335	0.196	0.345342	-0.0851	0.1854	0.6462	0.755038	0.2765	0.2907	0.3415	0.511672	-0.2568	0.2447	0.294	0.466046
Omega-6	-0.0229	0.0252	0.3634	0.534511	0.0122	0.034	0.7198	0.811967	0.0456	0.0422	0.2789	0.450722	-0.1147	0.0392	0.0034	0.00900186	-0.0324	0.0398	0.4149	0.584205	0.0452	0.0854	0.5966	0.7147	-0.1455	0.0518	0.005	0.0129286	0.0036	0.0865	0.9666	0.97971
Omega-6 %	-0.0394	0.0706	0.5767	0.699823	-0.112	0.0692	0.1053	0.202759	-0.1309	0.0835	0.117	0.222278	0.1268	0.1277	0.3209	0.491471	-0.0548	0.1311	0.6761	0.776306	0.1262	0.1859	0.4973	0.645874	-0.0644	0.2447	0.7924	0.863057	0.2837	0.2584	0.2722	0.443858
Omega-6/Omega-3	-0.2989	0.0358	7.4181e-17	7.53543e-16	-0.5001	0.0501	1.7441e-23	3.77446e-22	-0.3627	0.0433	5.5206e-17	5.69509e-16	-0.2048	0.0347	3.7027e-09	1.81578e-08	0.0416	0.0329	0.2055	0.358589	-0.1023	0.0896	0.2536	0.423358	0.1139	0.0481	0.0177	0.041121	-0.0903	0.1055	0.392	0.563925
Phenylalanine	0.2865	0.0411	3.0927e-12	1.96101e-11	0.3251	0.0427	2.7923e-14	2.15483e-13	0.138	0.0327	2.4912e-05	8.46413e-05	0.2761	0.0602	4.4299e-06	1.60362e-05	0.024	0.0549	0.6617	0.767295	0.0175	0.0735	0.8114	0.875608	-0.0067	0.0757	0.9296	0.957988	-0.0554	0.0915	0.5449	0.67806
Phosphatidylcholines	-0.1409	0.0247	1.183e-08	5.47757e-08	-0.1123	0.0307	0.0003	0.000902266	-0.0367	0.0343	0.285	0.456251	-0.133	0.0362	0.0002	0.000613559	0.0012	0.0356	0.9727	0.982671	0.1238	0.0505	0.0143	0.0339753	-0.1128	0.0449	0.012	0.0288203	0.0554	0.0729	0.4476	0.611765
Phosphoglycerides	-0.0818	0.0225	0.0003	0.000902266	-0.0298	0.0293	0.3103	0.483796	0.0147	0.0318	0.6431	0.753184	-0.1055	0.0371	0.0044	0.0114366	-0.0017	0.035	0.9614	0.976311	0.1322	0.0491	0.0071	0.0178712	-0.1209	0.0455	0.0079	0.0196857	0.0642	0.07	0.3587	0.529408
PUFA	-0.0339	0.0238	0.1553	0.281605	0.0221	0.0341	0.5157	0.658729	0.0464	0.0424	0.2736	0.445411	-0.1146	0.0377	0.0024	0.00648358	-0.0136	0.0357	0.7035	0.795834	0.0502	0.0939	0.5927	0.71174	-0.1071	0.0479	0.0254	0.0576641	0.0187	0.0935	0.8415	0.895471
PUFA %	-0.3172	0.0308	6.6387e-25	1.73916e-23	-0.5067	0.0419	1.1772e-33	8.37073e-32	-0.3532	0.0409	5.7629e-18	6.55653e-17	-0.228	0.0343	2.7769e-11	1.6603e-10	0.0506	0.033	0.1251	0.234533	-0.0562	0.0772	0.4666	0.62473	0.1414	0.0446	0.0015	0.00414792	-0.0355	0.0829	0.6687	0.771368
PUFA/MUFA	-0.3189	0.0317	7.8914e-24	1.84844e-22	-0.5068	0.0417	4.9056e-34	3.75656e-32	-0.3545	0.0382	1.6326e-20	2.4813e-19	-0.2276	0.0335	1.0317e-11	6.30097e-11	0.0575	0.0336	0.0871	0.17204	-0.0469	0.065	0.4709	0.627951	0.1329	0.0438	0.0024	0.00648358	-0.048	0.0778	0.5378	0.674282
Pyruvate	0.0556	0.0273	0.0416	0.0892517	0.0307	0.0357	0.3897	0.561427	0.0556	0.034	0.1017	0.19678	0.0432	0.0395	0.2739	0.445535	-0.0458	0.0421	0.2767	0.448989	-0.0919	0.0824	0.2647	0.435192	-0.0469	0.0688	0.495	0.645318	0.0351	0.0805	0.6624	0.767659
Remnant-C	0.037	0.0294	0.2072	0.359978	0.056	0.0395	0.1565	0.283523	0.0998	0.0411	0.0151	0.0357056	-0.0728	0.0426	0.0875	0.172659	-0.0154	0.0344	0.6541	0.762032	-0.0203	0.1204	0.8659	0.91163	-0.1005	0.053	0.0581	0.120749	-0.0883	0.144	0.5397	0.675388
S-HDL-C	-0.0491	0.0221	0.0266	0.0597749	0.0472	0.0311	0.1286	0.24019	0.0602	0.0285	0.0348	0.0759724	-0.0519	0.0375	0.1658	0.297663	-0.048	0.0397	0.2259	0.387072	0.1752	0.0554	0.0016	0.00440609	-0.1453	0.0422	0.0006	0.00173886	0.0108	0.0791	0.8913	0.932516
S-HDL-C %	-0.2343	0.0356	4.7272e-11	2.76007e-10	-0.3747	0.0464	6.316e-16	5.69012e-15	-0.2461	0.0526	2.8561e-06	1.05305e-05	-0.1817	0.0458	7.4067e-05	0.00023862	-0.0135	0.0341	0.6915	0.785383	-0.06	0.1089	0.5817	0.702344	0.1079	0.0536	0.0441	0.0941084	-0.175	0.1735	0.3132	0.485277
S-HDL-CE	-0.0437	0.0221	0.0485	0.1024	0.0433	0.0301	0.1499	0.273057	0.0523	0.0281	0.063	0.12958	-0.0524	0.0384	0.172	0.307684	-0.0562	0.0399	0.1594	0.287469	0.1738	0.0567	0.0022	0.00595946	-0.14	0.0435	0.0013	0.00361494	-0.0015	0.0805	0.9853	0.992277
S-HDL-CE %	-0.1741	0.0309	1.6999e-08	7.7681e-08	-0.2916	0.0377	1.1024e-14	8.85032e-14	-0.203	0.0405	5.4977e-07	2.15896e-06	-0.1376	0.0423	0.0011	0.00308031	-0.021	0.034	0.5372	0.673954	-0.0436	0.0891	0.6249	0.738822	0.0963	0.056	0.0855	0.169215	-0.1471	0.1396	0.292	0.463614
S-HDL-FC	-0.0612	0.022	0.0054	0.0138371	0.0505	0.0324	0.1192	0.226026	0.0806	0.0308	0.0088	0.0218192	-0.0605	0.0358	0.0912	0.179072	-0.0304	0.0393	0.4393	0.604455	0.1471	0.0513	0.0041	0.0106987	-0.1407	0.0443	0.0015	0.00414792	0.0186	0.0808	0.8178	0.880606
S-HDL-FC %	-0.2725	0.0356	1.9646e-14	1.52199e-13	-0.3657	0.0519	1.7757e-12	1.14415e-11	-0.1999	0.0573	0.0005	0.00145968	-0.1991	0.049	4.767e-05	0.000156878	0.0286	0.039	0.4635	0.622271	-0.0723	0.1328	0.5863	0.706185	0.074	0.0548	0.1773	0.315746	-0.0925	0.1648	0.5749	0.698795
S-HDL-L	0.035	0.0236	0.138	0.253467	0.1786	0.0354	4.6321e-07	1.8445e-06	0.1563	0.0216	4.4458e-13	3.05227e-12	0.0103	0.0357	0.7724	0.8508	-0.0388	0.0384	0.3128	0.48519	0.204	0.088	0.0204	0.0467931	-0.1671	0.0418	6.5289e-05	0.000212056	0.1031	0.0909	0.2568	0.426595
S-HDL-P	-0.0044	0.0227	0.8466	0.899492	0.1156	0.0332	0.0005	0.00145968	0.1078	0.0255	2.3963e-05	8.16958e-05	-0.0264	0.0365	0.4682	0.625628	-0.0492	0.0401	0.2198	0.378893	0.1798	0.0549	0.0011	0.00308031	-0.1529	0.0426	0.0003	0.000902266	0.0309	0.0717	0.6667	0.770848
S-HDL-PL	0.0293	0.0237	0.2158	0.373615	0.1618	0.0353	4.4896e-06	1.61935e-05	0.1491	0.0269	2.8625e-08	1.27215e-07	0.0142	0.0367	0.6993	0.791533	-0.0368	0.0385	0.3382	0.508577	0.2309	0.1172	0.0488	0.102925	-0.173	0.0423	4.2359e-05	0.000140327	0.1373	0.1211	0.2569	0.426595
S-HDL-PL %	-0.0075	0.03	0.804	0.873303	-0.085	0.0338	0.0118	0.0284773	-0.0876	0.0386	0.0231	0.0528038	0.0276	0.0472	0.559	0.68941	0.0505	0.0409	0.2174	0.375732	0.1142	0.1673	0.4946	0.645314	-0.0574	0.0631	0.3635	0.534511	0.2107	0.2277	0.3547	0.526776
S-HDL-TG	0.2365	0.0332	1.047e-12	6.97183e-12	0.4417	0.0446	3.7467e-23	7.61192e-22	0.3199	0.0347	3.1068e-20	4.58195e-19	0.1664	0.0346	1.5592e-06	5.92436e-06	-0.0325	0.0352	0.357	0.528762	0.0551	0.0617	0.3718	0.542708	-0.1298	0.0476	0.0064	0.0162117	0.0794	0.0894	0.3749	0.545671
S-HDL-TG %	0.2716	0.0336	6.7934e-16	6.06532e-15	0.4564	0.0409	6.5279e-29	3.33258e-27	0.3151	0.0314	1.2241e-23	2.67822e-22	0.1899	0.0356	9.2218e-08	3.94004e-07	-0.0154	0.033	0.6405	0.75226	0.0007	0.0552	0.9899	0.9955	-0.0992	0.0472	0.0354	0.0769448	0.0688	0.0865	0.4264	0.594095
S-LDL-C	0.0486	0.0314	0.1212	0.228946	0.1067	0.0443	0.0159	0.0371996	0.1343	0.0392	0.0006	0.00173886	-0.0751	0.0458	0.101	0.195995	-0.0451	0.0377	0.2309	0.392254	-0.006	0.1232	0.9611	0.976311	-0.0897	0.0558	0.1079	0.207164	-0.1044	0.1511	0.4897	0.641865
S-LDL-C %	-0.1988	0.0293	1.1832e-11	7.18217e-11	-0.2997	0.0344	3.2639e-18	3.8226e-17	-0.1567	0.0562	0.0053	0.0136159	-0.2164	0.0465	3.1988e-06	1.17289e-05	0.0046	0.0398	0.9076	0.94362	0.0772	0.0812	0.3418	0.511672	-0.0364	0.0612	0.5523	0.683424	-0.0975	0.1379	0.4795	0.635186
S-LDL-CE	0.0866	0.034	0.0109	0.026498	0.173	0.0509	0.0007	0.00201111	0.1565	0.04	9.0287e-05	0.000289471	-0.0428	0.044	0.3307	0.501847	-0.0499	0.0391	0.2024	0.354735	-0.0166	0.1357	0.9029	0.940131	-0.1025	0.0557	0.0658	0.13492	-0.1267	0.1731	0.464	0.622523
S-LDL-CE %	0.0979	0.0282	0.0005	0.00145968	0.2278	0.0485	2.5845e-06	9.56457e-06	0.1951	0.0381	2.9698e-07	1.21414e-06	0.032	0.0411	0.4359	0.602692	-0.0276	0.0452	0.5417	0.676191	0.1474	0.0965	0.1265	0.236712	-0.1443	0.0503	0.0041	0.0106987	0.1051	0.1172	0.3701	0.541564
S-LDL-FC	-0.0464	0.0309	0.1336	0.24721	-0.0744	0.0353	0.035	0.0761585	0.0161	0.0553	0.7712	0.8508	-0.1478	0.0529	0.0052	0.0134109	-0.0274	0.0445	0.5383	0.674436	0.0487	0.0952	0.6089	0.725072	-0.0456	0.0627	0.4669	0.62473	-0.1246	0.1294	0.3358	0.505651
S-LDL-FC %	-0.2251	0.0347	8.4655e-11	4.82946e-10	-0.4117	0.0563	2.4923e-13	1.74111e-12	-0.2726	0.051	9.0735e-08	3.88502e-07	-0.1707	0.0427	6.3205e-05	0.000205623	0.0209	0.0363	0.5656	0.692139	-0.0593	0.0812	0.4655	0.623695	0.1135	0.0498	0.0227	0.0519491	-0.1263	0.1228	0.3039	0.478092
S-LDL-L	0.0754	0.0322	0.0191	0.044065	0.1567	0.0473	0.0009	0.00254893	0.1594	0.0373	1.9346e-05	6.67554e-05	-0.0507	0.0427	0.2349	0.398709	-0.0443	0.0374	0.236	0.399894	-0.0059	0.1218	0.9616	0.976311	-0.0967	0.0556	0.0823	0.164023	-0.0877	0.1409	0.5337	0.671507
S-LDL-P	0.0934	0.0351	0.0077	0.0192355	0.1732	0.051	0.0007	0.00201111	0.1557	0.0398	9.3535e-05	0.000298922	-0.0505	0.0438	0.2486	0.417338	-0.0375	0.0369	0.3092	0.482459	-0.0468	0.1413	0.7408	0.827684	-0.083	0.056	0.1379	0.253467	-0.1312	0.1731	0.4483	0.611765
S-LDL-PL	0.0574	0.033	0.0822	0.163988	0.108	0.0445	0.0152	0.0358994	0.118	0.0457	0.0098	0.0240293	-0.0773	0.0474	0.1028	0.198328	-0.0286	0.042	0.4959	0.645318	0.0342	0.0936	0.7143	0.80622	-0.0748	0.0618	0.226	0.387072	-0.0891	0.1123	0.4274	0.594519
S-LDL-PL %	-0.0991	0.0294	0.0007	0.00201111	-0.2774	0.0487	1.2087e-08	5.58358e-08	-0.209	0.039	8.4527e-08	3.62701e-07	-0.0482	0.0391	0.2178	0.376097	0.0308	0.0436	0.4793	0.635186	-0.1531	0.1032	0.1379	0.253467	0.132	0.0494	0.0075	0.0188067	-0.1149	0.1225	0.3482	0.518524
S-LDL-TG	0.202	0.0311	8.7003e-11	4.94923e-10	0.3945	0.0441	3.5017e-19	4.49799e-18	0.2711	0.0307	1.0384e-18	1.26064e-17	0.1068	0.0326	0.001	0.00280818	-0.033	0.0349	0.3441	0.513956	0.0409	0.0499	0.4127	0.58193	-0.1022	0.0474	0.0312	0.0689447	0.0514	0.0598	0.3901	0.561597
S-LDL-TG %	0.2191	0.0344	1.8138e-10	1.00593e-09	0.4382	0.0545	8.643e-16	7.64809e-15	0.2754	0.053	2.0687e-07	8.59871e-07	0.1897	0.0422	6.9948e-06	2.47805e-05	-0.0148	0.0359	0.6795	0.777073	0.051	0.0841	0.5445	0.677986	-0.0857	0.0503	0.0885	0.174459	0.1363	0.1275	0.2851	0.456251
S-VLDL-C	0.121	0.0361	0.0008	0.00228195	0.1921	0.0476	5.5143e-05	0.000180575	0.1965	0.0381	2.58e-07	1.06794e-06	0.0174	0.0404	0.6659	0.77037	-0.0073	0.0346	0.8318	0.889271	-0.0496	0.1158	0.6686	0.771368	-0.0876	0.0505	0.0825	0.164258	-0.0785	0.1223	0.5211	0.662522
S-VLDL-C %	-0.1624	0.0324	5.2034e-07	2.06374e-06	-0.4024	0.0523	1.3709e-14	1.09178e-13	-0.2073	0.0566	0.0003	0.000902266	-0.149	0.0425	0.0005	0.00145968	0.0214	0.0397	0.5894	0.709061	-0.0886	0.1057	0.4019	0.575289	0.073	0.0486	0.1331	0.246743	-0.1715	0.1494	0.2511	0.419765
S-VLDL-CE	0.1448	0.035	3.5099e-05	0.000117055	0.2287	0.0458	5.7926e-07	2.26583e-06	0.2193	0.0348	2.8828e-10	1.57683e-09	0.0415	0.039	0.2869	0.456974	-0.0082	0.0345	0.8111	0.875608	-0.0339	0.0995	0.7335	0.824153	-0.0852	0.049	0.082	0.163918	-0.0681	0.1054	0.5182	0.659678
S-VLDL-CE %	-0.1019	0.0322	0.0016	0.00440609	-0.332	0.0529	3.526e-10	1.92336e-09	-0.1365	0.0565	0.0157	0.0368617	-0.0938	0.0432	0.0299	0.0665894	0.0368	0.0441	0.4044	0.57759	-0.1248	0.1224	0.3079	0.481184	0.0843	0.0525	0.1085	0.207715	-0.189	0.1656	0.2538	0.423358
S-VLDL-FC	0.095	0.0332	0.0041	0.0106987	0.1546	0.0454	0.0007	0.00201111	0.1696	0.0369	4.1946e-06	1.52121e-05	-0.0229	0.0408	0.5747	0.698795	-0.0139	0.0352	0.6922	0.785509	-0.0559	0.1364	0.682	0.778144	-0.0855	0.0514	0.0964	0.188169	-0.1025	0.1459	0.4822	0.637833
S-VLDL-FC %	-0.2111	0.0342	6.7602e-10	3.60846e-09	-0.4512	0.0547	1.6883e-16	1.60067e-15	-0.2811	0.0569	7.824e-07	3.00726e-06	-0.2204	0.0435	4.149e-07	1.6722e-06	0.0152	0.0366	0.6773	0.776903	-0.0631	0.0993	0.5255	0.66722	0.0675	0.0486	0.1653	0.297033	-0.1438	0.1435	0.3161	0.488181
S-VLDL-L	0.177	0.0316	2.1484e-08	9.70308e-08	0.3236	0.0433	8.019e-14	5.89145e-13	0.2522	0.0298	2.4848e-17	2.70341e-16	0.0665	0.0333	0.0457	0.0973141	-0.023	0.034	0.4985	0.64701	-0.0149	0.0789	0.8507	0.899492	-0.1016	0.0481	0.0349	0.0761072	-0.0253	0.0727	0.728	0.81936
S-VLDL-P	0.1774	0.0317	2.1492e-08	9.70308e-08	0.3278	0.0431	2.8374e-14	2.18118e-13	0.2535	0.0287	1.0306e-18	1.25885e-17	0.0749	0.034	0.0277	0.0620368	-0.0224	0.0346	0.5179	0.659678	-0.0133	0.0772	0.8635	0.911091	-0.0975	0.0468	0.0372	0.0801571	-0.0172	0.0702	0.8063	0.874111
S-VLDL-PL	0.142	0.0344	3.7085e-05	0.000123233	0.2476	0.048	2.475e-07	1.02661e-06	0.2139	0.0354	1.5117e-09	7.67805e-09	0.0295	0.0373	0.4281	0.594799	-0.0171	0.0347	0.6217	0.735712	-0.0292	0.1028	0.7767	0.853427	-0.0935	0.0498	0.0603	0.1248	-0.0617	0.1057	0.5597	0.68941
S-VLDL-PL %	-0.2157	0.0341	2.6089e-10	1.43094e-09	-0.4545	0.0529	8.5644e-18	9.57962e-17	-0.2851	0.056	3.5373e-07	1.4373e-06	-0.2125	0.0424	5.4465e-07	2.14308e-06	0.0015	0.0364	0.9679	0.97971	-0.0655	0.1014	0.518	0.659678	0.059	0.0492	0.2301	0.391563	-0.1255	0.1357	0.3551	0.526829
S-VLDL-TG	0.2061	0.0319	1.083e-10	6.07395e-10	0.4102	0.0471	3.0702e-18	3.61702e-17	0.2889	0.0348	1.0837e-16	1.07346e-15	0.1159	0.0339	0.0006	0.00173886	-0.0264	0.0366	0.4707	0.627951	0.0646	0.0621	0.2983	0.472111	-0.109	0.0491	0.0263	0.0592345	0.1084	0.0937	0.2475	0.415842
S-VLDL-TG %	0.1852	0.0328	1.7011e-08	7.7681e-08	0.4269	0.0523	3.2295e-16	2.9631e-15	0.2411	0.0559	1.5914e-05	5.52963e-05	0.1758	0.0415	2.3132e-05	7.8998e-05	-0.0111	0.0385	0.7726	0.8508	0.0747	0.1016	0.4622	0.621784	-0.0786	0.0486	0.1062	0.204294	0.1499	0.1417	0.29	0.461174
SFA	0.1392	0.028	6.5553e-07	2.54417e-06	0.287	0.0438	5.4503e-11	3.14538e-10	0.2047	0.0311	4.6977e-11	2.75092e-10	0.0418	0.0347	0.2282	0.389662	-0.0281	0.0347	0.4188	0.587899	0.0784	0.0546	0.1512	0.274671	-0.1352	0.0466	0.0038	0.0100077	0.0292	0.0613	0.6345	0.747067
SFA %	0.1516	0.0305	6.6592e-07	2.57947e-06	0.2967	0.0358	1.0599e-16	1.06043e-15	0.1627	0.0331	8.9358e-07	3.41481e-06	0.1294	0.0433	0.0028	0.00751321	-0.0026	0.0387	0.9472	0.9701	0.1095	0.0995	0.2711	0.442953	-0.0817	0.0578	0.1581	0.285642	0.0177	0.094	0.8503	0.899492
Sphingomyelins	-0.1952	0.0286	8.469e-12	5.22037e-11	-0.2774	0.0345	9.1456e-16	8.05703e-15	-0.1241	0.0573	0.0304	0.0675518	-0.2037	0.0478	1.9946e-05	6.87067e-05	-0.0119	0.0355	0.7374	0.826669	0.0679	0.0901	0.4508	0.613076	-0.0554	0.0496	0.2639	0.434235	-0.0659	0.1432	0.6455	0.755013
TG/PG	0.2901	0.0323	2.9507e-19	3.83977e-18	0.4869	0.0433	2.1492e-29	1.18863e-27	0.3115	0.038	2.6734e-16	2.47569e-15	0.1681	0.0332	4.2605e-07	1.71367e-06	-0.0303	0.0343	0.3762	0.546726	0.013	0.0555	0.8143	0.877527	-0.0857	0.0456	0.0602	0.124722	0.0682	0.0819	0.405	0.577775
Total BCAA	0.2592	0.0312	1.0799e-16	1.07346e-15	0.4497	0.037	5.6445e-34	4.1623e-32	0.1954	0.0275	1.1978e-12	7.87069e-12	0.1612	0.0394	4.3491e-05	0.0001436	0.0068	0.041	0.8689	0.912918	0.0208	0.0649	0.7486	0.832661	-0.0136	0.0515	0.7914	0.862985	-0.0304	0.0826	0.7125	0.804644
Total cholines	-0.1279	0.0238	7.2278e-08	3.12159e-07	-0.1081	0.0298	0.0003	0.000902266	-0.0329	0.0393	0.4021	0.575289	-0.1435	0.0387	0.0002	0.000613559	-0.0066	0.0355	0.8518	0.900177	0.1134	0.0599	0.0582	0.12083	-0.1024	0.0471	0.0296	0.0660691	0.035	0.0845	0.6785	0.777073
Total fatty acids	0.1144	0.0276	3.457e-05	0.000115485	0.2494	0.0442	1.6633e-08	7.63048e-08	0.1839	0.0329	2.1748e-08	9.79644e-08	0.0213	0.0349	0.5421	0.676266	-0.037	0.0363	0.3085	0.481744	0.0652	0.0666	0.3274	0.49874	-0.1364	0.0477	0.0042	0.0109453	0.0177	0.0671	0.7919	0.862985
Total triglycerides	0.2336	0.0312	6.8165e-14	5.04522e-13	0.43	0.0441	2.0243e-22	3.91299e-21	0.2839	0.0328	5.2122e-18	5.96407e-17	0.1168	0.0331	0.0004	0.00118689	-0.032	0.0346	0.3547	0.526776	0.0507	0.0526	0.3355	0.505651	-0.1251	0.0467	0.0074	0.0186028	0.0691	0.0702	0.3246	0.495993
Total-C	-0.136	0.026	1.6568e-07	6.95926e-07	-0.1767	0.0317	2.5942e-08	1.1633e-07	-0.0469	0.052	0.3676	0.538948	-0.1863	0.0468	6.847e-05	0.000220946	-0.0172	0.0348	0.6219	0.735712	0.036	0.1085	0.7398	0.827495	-0.0764	0.0509	0.1338	0.247305	-0.0746	0.1535	0.627	0.740865
Total-CE	-0.1509	0.0259	5.7781e-09	2.7721e-08	-0.1927	0.0316	1.0677e-09	5.53591e-09	-0.0633	0.0514	0.218	0.376116	-0.1927	0.0455	2.285e-05	7.8169e-05	-0.0171	0.0341	0.6152	0.73039	0.0454	0.1019	0.6559	0.763236	-0.0832	0.0503	0.0977	0.190333	-0.0748	0.1494	0.6166	0.731615
Total-FC	-0.059	0.0258	0.0219	0.0501759	-0.0685	0.032	0.0322	0.07084	0.0191	0.0471	0.6845	0.779884	-0.1549	0.0453	0.0006	0.00173886	-0.0159	0.0354	0.6535	0.761779	0.017	0.1149	0.8821	0.924348	-0.0911	0.0528	0.0842	0.167141	-0.0754	0.1481	0.6108	0.726465
Total-L	0.0016	0.026	0.9522	0.972719	0.0672	0.0385	0.0812	0.162645	0.078	0.0434	0.0724	0.147391	-0.0891	0.0375	0.0175	0.0407515	-0.0299	0.0367	0.4162	0.585621	0.0547	0.0872	0.5308	0.669723	-0.1271	0.0508	0.0124	0.0296736	-0.0236	0.1074	0.8258	0.884913
Total-P	-0.2236	0.0248	1.8354e-19	2.48591e-18	-0.2372	0.0286	1.2307e-16	1.21303e-15	-0.1273	0.0306	3.2583e-05	0.000109213	-0.1718	0.0385	7.9999e-06	2.82909e-05	-0.0115	0.0334	0.7319	0.823284	0.1783	0.0541	0.001	0.00280818	-0.0859	0.0431	0.0463	0.0983813	0.0711	0.0774	0.3586	0.529408
Total-PL	-0.0778	0.0234	0.0009	0.00254893	-0.0479	0.0303	0.114	0.2172	-0.0027	0.0449	0.9528	0.972743	-0.1236	0.0387	0.0014	0.00388217	-0.0107	0.0349	0.7586	0.842372	0.0698	0.0796	0.3809	0.553152	-0.1284	0.0485	0.0081	0.0201589	-0.0081	0.1019	0.937	0.962625
Tyrosine	0.2106	0.0399	1.3003e-07	5.50829e-07	0.2344	0.0499	2.6161e-06	9.66355e-06	0.1311	0.0259	4.0345e-07	1.62935e-06	0.1017	0.0339	0.0027	0.00725466	0.0999	0.0347	0.004	0.0104928	-0.0222	0.0543	0.6831	0.778953	-0.0294	0.0626	0.6382	0.750327	-0.0562	0.0766	0.4631	0.622154
Unsaturation	-0.2656	0.0258	7.27e-25	1.85571e-23	-0.411	0.0336	1.8852e-34	1.50137e-32	-0.2579	0.0391	4.3785e-11	2.57156e-10	-0.2142	0.0352	1.1318e-09	5.83786e-09	0.0474	0.0367	0.1971	0.346973	0.0174	0.0642	0.7869	0.860471	0.1035	0.0478	0.0304	0.0675518	-0.0148	0.0775	0.8482	0.899492
Valine	0.2927	0.0282	3.6108e-25	9.98486e-24	0.4859	0.0338	6.9164e-47	1.96722e-44	0.2086	0.0276	3.8186e-14	2.89081e-13	0.1445	0.0412	0.0005	0.00145968	0.0303	0.0394	0.4419	0.607193	0.0183	0.0614	0.766	0.849168	-0.0279	0.0493	0.5714	0.696241	-0.0216	0.0779	0.7814	0.8567
VLDL particle size	0.2481	0.0308	8.0159e-16	7.12485e-15	0.4595	0.0445	5.1059e-25	1.37376e-23	0.265	0.0373	1.149e-12	7.57503e-12	0.1217	0.0334	0.0003	0.000902266	-0.0396	0.037	0.2843	0.456251	0.0408	0.0548	0.4566	0.618009	-0.12	0.044	0.0063	0.0159991	0.0426	0.0649	0.5112	0.655301
VLDL-C	0.1677	0.0353	2.0085e-06	7.54514e-06	0.2617	0.0472	3.0392e-08	1.34468e-07	0.2129	0.0352	1.3918e-09	7.12358e-09	0.0284	0.0354	0.4228	0.591563	-0.0178	0.0347	0.6088	0.725072	-0.0261	0.0982	0.7905	0.862876	-0.101	0.0499	0.0432	0.0923858	-0.0488	0.0966	0.6138	0.729162
VLDL-CE	0.1141	0.0353	0.0012	0.00334622	0.1621	0.0464	0.0005	0.00145968	0.1595	0.0413	0.0001	0.000314534	-0.0086	0.0407	0.8333	0.889812	-0.0085	0.034	0.8031	0.872801	-0.0505	0.1176	0.6677	0.771368	-0.0887	0.051	0.0818	0.163682	-0.0805	0.1224	0.511	0.655301
VLDL-FC	0.1859	0.0335	2.9094e-08	1.29011e-07	0.312	0.0499	3.9393e-10	2.13129e-09	0.2211	0.0363	1.0873e-09	5.62289e-09	0.0526	0.036	0.1442	0.264123	-0.0291	0.0354	0.4103	0.581015	-0.0445	0.1109	0.6882	0.782528	-0.101	0.0481	0.0358	0.0776447	-0.0633	0.1049	0.5463	0.678778
VLDL-L	0.2038	0.0316	1.1448e-10	6.40252e-10	0.3668	0.0464	2.8309e-15	2.41902e-14	0.2472	0.0314	3.6563e-15	3.11098e-14	0.0802	0.0333	0.0159	0.0371996	-0.0393	0.0348	0.259	0.428958	-0.0029	0.0717	0.9677	0.97971	-0.1133	0.0478	0.0177	0.041121	-0.0072	0.064	0.9103	0.944946
VLDL-P	0.1655	0.0322	2.7384e-07	1.12881e-06	0.2845	0.0473	1.8236e-09	9.16866e-09	0.2192	0.0353	5.3175e-10	2.84601e-09	0.05	0.0355	0.1586	0.286285	-0.0138	0.0336	0.6815	0.778144	-0.0348	0.107	0.7448	0.829825	-0.1055	0.0482	0.0287	0.0642042	-0.0479	0.0998	0.631	0.744266
VLDL-PL	0.1962	0.032	9.1019e-10	4.76892e-09	0.3335	0.0473	1.8041e-12	1.1587e-11	0.2378	0.0324	2.0668e-13	1.45922e-12	0.0677	0.0344	0.049	0.103237	-0.0367	0.0345	0.2869	0.456974	-0.0307	0.0898	0.7324	0.823381	-0.101	0.0481	0.0359	0.0776923	-0.0337	0.0799	0.6737	0.775581
VLDL-TG	0.2237	0.0313	8.4557e-13	5.66845e-12	0.4281	0.0459	1.1362e-20	1.76732e-19	0.269	0.0326	1.6697e-16	1.60067e-15	0.1163	0.0329	0.0004	0.00118689	-0.036	0.0357	0.3142	0.486448	0.0409	0.0521	0.4324	0.598685	-0.1213	0.047	0.01	0.0244895	0.0554	0.0634	0.3821	0.554491
XL-HDL-C	-0.3188	0.037	7.5032e-18	8.44004e-17	-0.5076	0.0477	2.0639e-26	7.60968e-25	-0.3556	0.0474	5.9477e-14	4.41861e-13	-0.2219	0.0394	1.8466e-08	8.3749e-08	0.0231	0.0366	0.5278	0.668687	-0.0749	0.0967	0.4381	0.604056	0.0859	0.0461	0.0623	0.128272	-0.0827	0.1247	0.5075	0.652991
XL-HDL-C %	0.1734	0.0414	2.8601e-05	9.63529e-05	0.2275	0.0388	4.5178e-09	2.18324e-08	0.1465	0.0375	9.3141e-05	0.000298141	0.0502	0.0473	0.2892	0.46027	-0.0586	0.0484	0.2261	0.387072	-0.0353	0.1087	0.7457	0.830121	-0.0208	0.0663	0.7539	0.83762	-0.1721	0.1772	0.3313	0.501993
XL-HDL-CE	-0.3313	0.0363	7.25e-20	1.01653e-18	-0.5142	0.0444	5.7322e-31	3.80427e-29	-0.3573	0.0441	5.426e-16	4.9203e-15	-0.2244	0.0388	7.4614e-09	3.57107e-08	0.024	0.0352	0.4958	0.645318	-0.052	0.0867	0.5483	0.679742	0.0848	0.0466	0.0686	0.140085	-0.0609	0.1144	0.5946	0.713162
XL-HDL-CE %	-0.2336	0.0336	3.859e-12	2.43141e-11	-0.3083	0.0355	3.4628e-18	4.03183e-17	-0.1829	0.0486	0.0002	0.000613559	-0.1974	0.049	5.547e-05	0.000181348	-0.0395	0.0369	0.2838	0.456251	0.0485	0.0873	0.5786	0.701152	0.0621	0.0613	0.3116	0.484684	-0.1056	0.1528	0.4892	0.641632
XL-HDL-FC	-0.2638	0.0385	7.16e-12	4.42719e-11	-0.4607	0.0551	6.1535e-17	6.31527e-16	-0.3264	0.0504	9.8782e-11	5.58736e-10	-0.199	0.0402	7.4767e-07	2.8849e-06	0.0331	0.0404	0.4127	0.58193	-0.1037	0.1016	0.3073	0.481093	0.0904	0.0463	0.0511	0.107095	-0.096	0.1304	0.4617	0.621784
XL-HDL-FC %	0.3709	0.038	1.7853e-22	3.48484e-21	0.5116	0.0374	1.3771e-42	1.95843e-40	0.3054	0.0299	1.9806e-24	4.92922e-23	0.2246	0.0428	1.5807e-07	6.66774e-07	-0.0388	0.0394	0.3241	0.495609	-0.108	0.0938	0.2494	0.417976	-0.0461	0.0555	0.406	0.578216	-0.1469	0.1346	0.2752	0.446919
XL-HDL-L	-0.3136	0.0374	5.3625e-17	5.5608e-16	-0.4989	0.049	2.1737e-24	5.34301e-23	-0.3596	0.0543	3.5469e-11	2.10175e-10	-0.2173	0.0398	4.6614e-08	2.03082e-07	0.0401	0.039	0.3036	0.478092	-0.081	0.1047	0.4389	0.604322	0.076	0.0491	0.1218	0.229615	-0.0664	0.127	0.6009	0.717381
XL-HDL-P	-0.335	0.0383	2.0438e-18	2.43665e-17	-0.4993	0.0465	6.8359e-27	2.72206e-25	-0.3469	0.0501	4.4128e-12	2.76286e-11	-0.2299	0.0406	1.4663e-08	6.74227e-08	0.026	0.0372	0.4836	0.63807	-0.0508	0.0887	0.5668	0.692214	0.0823	0.0496	0.097	0.189155	-0.065	0.1207	0.5903	0.709286
XL-HDL-PL	-0.3099	0.0379	2.9985e-16	2.7639e-15	-0.4915	0.0463	2.3658e-26	8.41126e-25	-0.3492	0.0426	2.631e-16	2.44781e-15	-0.1943	0.0381	3.3308e-07	1.35616e-06	0.048	0.0396	0.2253	0.3867	-0.0621	0.0834	0.456	0.617616	0.0795	0.0486	0.1023	0.197555	-0.0263	0.1015	0.7957	0.866178
XL-HDL-PL %	-0.2851	0.0402	1.3762e-12	8.98365e-12	-0.4693	0.0446	6.6571e-26	2.10385e-24	-0.3107	0.0319	2.3833e-22	4.48538e-21	-0.1435	0.034	2.4715e-05	8.41155e-05	0.0656	0.0419	0.1172	0.222445	0.0057	0.077	0.9407	0.964932	0.0704	0.0473	0.1369	0.252144	0.0673	0.1048	0.5209	0.662522
XL-HDL-TG	0.0355	0.0247	0.1505	0.273899	0.1752	0.0372	2.5006e-06	9.27131e-06	0.1551	0.0354	1.2e-05	4.19895e-05	0.0122	0.037	0.7414	0.82789	0.0031	0.0378	0.9347	0.961254	0.0739	0.0642	0.2497	0.41811	-0.0814	0.0576	0.1579	0.285539	0.1185	0.0911	0.1935	0.341541
XL-HDL-TG %	0.2608	0.0355	2.1749e-13	1.52473e-12	0.472	0.0471	1.2236e-23	2.67822e-22	0.3387	0.0368	3.1597e-20	4.62571e-19	0.1623	0.0352	3.9362e-06	1.4301e-05	-0.021	0.0369	0.5696	0.694473	0.0761	0.0753	0.3124	0.48517	-0.1	0.0471	0.0336	0.0735138	0.1016	0.1051	0.334	0.50485
XL-VLDL-C	0.2297	0.0326	1.7236e-12	1.11781e-11	0.3868	0.0449	7.1573e-18	8.0967e-17	0.262	0.031	2.8665e-17	3.08497e-16	0.1001	0.0338	0.003	0.00799598	-0.0284	0.0351	0.419	0.587899	-0.015	0.0735	0.8383	0.89302	-0.1107	0.046	0.0162	0.037857	-0.0335	0.07	0.6319	0.744563
XL-VLDL-C %	-0.2541	0.0327	8.4168e-15	6.83994e-14	-0.5102	0.0494	4.9758e-25	1.3571e-23	-0.2734	0.0533	2.8755e-07	1.18044e-06	-0.1905	0.0375	3.7164e-07	1.507e-06	0.046	0.0363	0.2042	0.357574	-0.0763	0.0944	0.419	0.587899	0.1212	0.0484	0.0122	0.0292653	-0.1307	0.1251	0.2958	0.468526
XL-VLDL-CE	0.2176	0.0334	7.4009e-11	4.25873e-10	0.3586	0.0461	7.1609e-15	5.86722e-14	0.2516	0.0325	9.425e-15	7.62812e-14	0.091	0.0349	0.0092	0.0227543	-0.024	0.0353	0.4963	0.645417	-0.0387	0.0916	0.6724	0.774739	-0.1062	0.0469	0.0236	0.0538849	-0.0535	0.0862	0.5344	0.671711
XL-VLDL-CE %	-0.2559	0.0332	1.378e-14	1.09307e-13	-0.5073	0.0505	9.8378e-24	2.2258e-22	-0.2773	0.054	2.7771e-07	1.1424e-06	-0.1827	0.037	7.7912e-07	3.00044e-06	0.0397	0.0357	0.2672	0.437496	-0.0799	0.0928	0.3894	0.561401	0.1136	0.0486	0.0195	0.0448838	-0.1425	0.1297	0.2716	0.443242
XL-VLDL-FC	0.2396	0.0321	9.1807e-14	6.67109e-13	0.4126	0.045	4.5975e-20	6.58534e-19	0.2686	0.0307	2.4132e-18	2.85993e-17	0.1172	0.0338	0.0005	0.00145968	-0.0256	0.0353	0.4692	0.626544	0.0034	0.0606	0.9553	0.973888	-0.0949	0.0452	0.0359	0.0776923	0.0119	0.056	0.8321	0.889271
XL-VLDL-FC %	-0.2031	0.0324	3.6468e-10	1.98382e-09	-0.4594	0.0495	1.7268e-20	2.58501e-19	-0.2422	0.0532	5.3047e-06	1.89617e-05	-0.1783	0.0402	8.9694e-06	3.16633e-05	0.0617	0.0376	0.1009	0.195992	-0.077	0.096	0.4225	0.591559	0.1682	0.0509	0.0009	0.00254893	-0.0797	0.1077	0.4592	0.620112
XL-VLDL-L	0.2472	0.0318	8.2255e-15	6.71187e-14	0.4375	0.0447	1.2802e-22	2.54888e-21	0.276	0.0308	3.2338e-19	4.18084e-18	0.1238	0.0329	0.0002	0.000613559	-0.0397	0.0352	0.2589	0.428958	0.013	0.0541	0.8095	0.874981	-0.1101	0.0455	0.0156	0.0366701	0.0255	0.0557	0.6468	0.755295
XL-VLDL-P	0.2495	0.0319	5.2401e-15	4.32906e-14	0.4383	0.0441	3.1419e-23	6.51617e-22	0.2839	0.0303	6.348e-21	1.01926e-19	0.1338	0.0333	5.9669e-05	0.000194756	-0.0315	0.0353	0.3716	0.542708	0.0189	0.0532	0.7231	0.815228	-0.1169	0.0447	0.009	0.0222873	0.0231	0.0552	0.6756	0.776295
XL-VLDL-PL	0.2484	0.0317	4.7967e-15	4.0127e-14	0.4282	0.0441	2.6083e-22	4.80845e-21	0.2775	0.0302	4.4503e-20	6.42069e-19	0.1266	0.033	0.0001	0.000314534	-0.0342	0.035	0.3282	0.499195	0.0015	0.057	0.979	0.987431	-0.1091	0.0456	0.0168	0.0392131	0.0277	0.0557	0.6191	0.734144
XL-VLDL-PL %	0.1497	0.0337	9.1736e-06	3.23268e-05	0.1306	0.037	0.0004	0.00118689	0.1342	0.0387	0.0005	0.00145968	0.0463	0.0468	0.3221	0.492929	-0.0105	0.0348	0.762	0.845204	-0.1095	0.1235	0.3752	0.545671	-0.0032	0.0521	0.9504	0.972377	-0.1033	0.1252	0.4093	0.580708
XL-VLDL-TG	0.2484	0.0314	2.4596e-15	2.11994e-14	0.4591	0.0439	1.3666e-25	4.00132e-24	0.2813	0.0338	8.7036e-17	8.79638e-16	0.1384	0.0325	2.0083e-05	6.90592e-05	-0.0345	0.0355	0.3313	0.501993	0.0323	0.0523	0.5368	0.673877	-0.1209	0.0465	0.0093	0.0229446	0.0489	0.066	0.4592	0.620112
XL-VLDL-TG %	0.2233	0.0327	9.0721e-12	5.55771e-11	0.476	0.053	2.6033e-19	3.43256e-18	0.2391	0.0597	6.1734e-05	0.000201166	0.1771	0.0413	1.7678e-05	6.1212e-05	-0.0513	0.0377	0.1734	0.30991	0.0991	0.1138	0.3839	0.556697	-0.1425	0.0517	0.0059	0.0150408	0.1343	0.1419	0.3441	0.513956
XS-VLDL-C	-0.0338	0.0271	0.2128	0.368742	-0.1229	0.0331	0.0002	0.000613559	-0.0037	0.0536	0.9454	0.969165	-0.1025	0.0436	0.0186	0.0430612	0.0138	0.0346	0.6903	0.784468	-0.0845	0.1381	0.5405	0.675965	-0.0534	0.0481	0.2671	0.437496	-0.1163	0.1559	0.4556	0.617616
XS-VLDL-C %	-0.2467	0.0347	1.099e-12	7.26947e-12	-0.4728	0.0511	2.0755e-20	3.08382e-19	-0.3162	0.0489	1.0462e-10	5.90081e-10	-0.2156	0.0388	2.6807e-08	1.19939e-07	0.0161	0.0346	0.6408	0.75226	-0.0454	0.0782	0.5619	0.690156	0.0524	0.0443	0.2373	0.401409	-0.1182	0.1183	0.3177	0.488602
XS-VLDL-CE	-0.0816	0.0263	0.0019	0.00518916	-0.1965	0.0345	1.1727e-08	5.44253e-08	-0.0449	0.0537	0.4025	0.575289	-0.1354	0.0435	0.0019	0.00518916	0.0194	0.0338	0.5651	0.691952	-0.059	0.1159	0.6107	0.726465	-0.0411	0.0476	0.3878	0.560719	-0.1081	0.145	0.4559	0.617616
XS-VLDL-CE %	-0.2654	0.0346	1.7624e-14	1.37605e-13	-0.4897	0.0504	2.388e-22	4.48538e-21	-0.3225	0.0479	1.6768e-11	1.00861e-10	-0.2303	0.0383	1.8406e-09	9.23082e-09	0.022	0.0335	0.5117	0.655301	-0.041	0.0753	0.5857	0.705889	0.0549	0.0434	0.2057	0.358624	-0.1319	0.1221	0.2799	0.451605
XS-VLDL-FC	0.0671	0.0311	0.0309	0.0683577	0.0502	0.037	0.1743	0.31096	0.1109	0.0434	0.0106	0.0258635	-0.0271	0.0403	0.5021	0.649988	0.0142	0.0338	0.6757	0.776295	-0.0518	0.1081	0.632	0.744563	-0.0725	0.0484	0.1339	0.247305	-0.0602	0.1139	0.597	0.714749
XS-VLDL-FC %	-0.0381	0.0287	0.1847	0.327752	-0.2268	0.0453	5.4351e-07	2.14283e-06	-0.1362	0.0491	0.0055	0.0140752	-0.1221	0.0485	0.0119	0.0286839	0.0264	0.0452	0.5594	0.68941	-0.0424	0.0923	0.6458	0.755013	0.0908	0.051	0.0748	0.151502	-0.1422	0.1409	0.3129	0.48519
XS-VLDL-L	0.0774	0.029	0.0076	0.0190335	0.1021	0.0376	0.0067	0.0169071	0.1414	0.0387	0.0003	0.000902266	-0.0026	0.0378	0.9458	0.969165	0.0019	0.0317	0.9513	0.972708	-0.0233	0.0912	0.7982	0.868424	-0.0962	0.0494	0.0516	0.107916	-0.0395	0.0953	0.6784	0.777073
XS-VLDL-P	0.0881	0.0325	0.0067	0.0169071	0.1002	0.0385	0.0093	0.0229446	0.1396	0.0415	0.0008	0.00228195	-0.0088	0.04	0.8258	0.884913	0.0034	0.0332	0.9193	0.950325	-0.0525	0.1114	0.6379	0.750327	-0.077	0.0498	0.1219	0.229615	-0.0837	0.1239	0.4992	0.647497
XS-VLDL-PL	0.1139	0.03	0.0001	0.000314534	0.1488	0.0387	0.0001	0.000314534	0.1758	0.037	1.9974e-06	7.5308e-06	0.028	0.039	0.4733	0.629066	0.0155	0.0323	0.6309	0.744266	-0.0638	0.1068	0.5504	0.681497	-0.0854	0.0481	0.0758	0.153061	-0.0545	0.1022	0.5937	0.712512
XS-VLDL-PL %	0.3224	0.034	2.7333e-21	4.61186e-20	0.4073	0.0357	4.2249e-30	2.62868e-28	0.3144	0.0375	5.3376e-17	5.5608e-16	0.2581	0.0393	5.4501e-11	3.14538e-10	0.0054	0.0323	0.8682	0.912664	-0.0716	0.0522	0.1705	0.305275	-0.009	0.0466	0.8473	0.899492	0.0561	0.0965	0.5611	0.689599
XS-VLDL-TG	0.2021	0.0331	9.7136e-10	5.04955e-09	0.3747	0.0462	5.4368e-16	4.9203e-15	0.3076	0.0364	3.0163e-17	3.21147e-16	0.132	0.0349	0.0002	0.000613559	-0.0159	0.0339	0.6384	0.750327	0.068	0.0635	0.2841	0.456251	-0.1117	0.0503	0.0262	0.0590761	0.094	0.0944	0.3197	0.490541
XS-VLDL-TG %	0.2284	0.0336	1.1361e-11	6.91736e-11	0.4664	0.0517	1.99e-19	2.65912e-18	0.3014	0.0489	6.8982e-10	3.67228e-09	0.1983	0.0379	1.6363e-07	6.88768e-07	-0.0216	0.0355	0.5432	0.67679	0.0691	0.0834	0.4076	0.579252	-0.0616	0.0459	0.1794	0.318916	0.1238	0.1209	0.3058	0.479942
XXL-VLDL-C	0.2418	0.0328	1.6954e-13	1.20126e-12	0.4255	0.0522	3.6985e-16	3.37785e-15	0.2779	0.0463	1.9346e-09	9.65361e-09	0.1354	0.0367	0.0002	0.000613559	-0.0404	0.0372	0.2778	0.449998	0.0841	0.074	0.2559	0.425645	-0.117	0.0478	0.0144	0.0341314	0.1068	0.1042	0.3052	0.4796
XXL-VLDL-C %	-0.2185	0.0313	3.1072e-12	1.96395e-11	-0.4039	0.0716	1.7244e-08	7.83854e-08	-0.1049	0.0867	0.2263	0.387082	-0.0764	0.0436	0.0799	0.160364	0.0827	0.0418	0.0479	0.101241	-0.0004	0.0825	0.9966	0.998104	0.0556	0.0819	0.4971	0.645874	-0.072	0.1149	0.5308	0.669723
XXL-VLDL-CE	0.2394	0.0327	2.5432e-13	1.77046e-12	0.4174	0.0505	1.4268e-16	1.38574e-15	0.2766	0.0432	1.5327e-10	8.54792e-10	0.1356	0.0364	0.0002	0.000613559	-0.0325	0.0367	0.375	0.545671	0.0706	0.0682	0.3009	0.47547	-0.1159	0.0478	0.0154	0.0362857	0.0954	0.0971	0.3257	0.496911
XXL-VLDL-CE %	-0.1755	0.0318	3.262e-08	1.43687e-07	-0.3318	0.0731	5.6047e-06	1.99981e-05	-0.0714	0.0942	0.4482	0.611765	-0.0495	0.0461	0.2825	0.455063	0.0753	0.0474	0.1119	0.213608	-0.0499	0.1133	0.6594	0.765189	0.0066	0.083	0.9362	0.9623	-0.1555	0.1679	0.3543	0.526776
XXL-VLDL-FC	0.2346	0.0326	5.9329e-13	4.01782e-12	0.4253	0.0501	2.2375e-17	2.44773e-16	0.2572	0.0403	1.8232e-10	1.00833e-09	0.1339	0.0353	0.0001	0.000314534	-0.031	0.0363	0.393	0.564955	0.0784	0.0645	0.2238	0.385122	-0.1049	0.0476	0.0276	0.0618824	0.091	0.0889	0.3059	0.479942
XXL-VLDL-FC %	-0.2698	0.034	2.1146e-15	1.83051e-14	-0.4377	0.0636	5.7907e-12	3.6029e-11	-0.1409	0.077	0.0674	0.137917	-0.0846	0.0432	0.05	0.105233	0.0746	0.0405	0.0652	0.133828	0.0656	0.0859	0.4448	0.609915	0.1239	0.0805	0.1237	0.232785	0.0579	0.0877	0.5092	0.654076
XXL-VLDL-L	0.2406	0.0322	8.6722e-14	6.32467e-13	0.4371	0.053	1.6861e-16	1.60067e-15	0.2595	0.0514	4.4018e-07	1.76442e-06	0.1252	0.0356	0.0004	0.00118689	-0.0535	0.0368	0.1456	0.266198	0.0804	0.0754	0.2861	0.45659	-0.1131	0.0512	0.0271	0.0608299	0.103	0.1029	0.3169	0.48828
XXL-VLDL-P	0.2465	0.0321	1.4888e-14	1.17162e-13	0.4424	0.0502	1.2375e-18	1.49325e-17	0.2736	0.0474	7.7061e-09	3.67054e-08	0.1316	0.0351	0.0002	0.000613559	-0.0304	0.0352	0.3885	0.560916	0.0708	0.0699	0.3114	0.484684	-0.1173	0.0485	0.0156	0.0366701	0.0969	0.1007	0.3359	0.505651
XXL-VLDL-PL	0.2411	0.0323	8.4785e-14	6.20614e-13	0.4373	0.0487	2.5905e-19	3.43256e-18	0.2667	0.0402	3.3612e-11	2.00364e-10	0.1427	0.0352	4.9369e-05	0.000162201	-0.0465	0.0352	0.1862	0.33012	0.058	0.061	0.3416	0.511672	-0.1057	0.0476	0.0265	0.0596175	0.0765	0.0855	0.3707	0.541897
XXL-VLDL-PL %	0.1359	0.0456	0.0029	0.00773981	0.3089	0.0516	2.1345e-09	1.0598e-08	0.3345	0.0721	3.4716e-06	1.26825e-05	0.2376	0.0619	0.0001	0.000314534	-0.0086	0.0548	0.8753	0.918673	0.1655	0.1524	0.2777	0.449998	-0.0377	0.0721	0.601	0.717381	0.2728	0.2456	0.2666	0.437233
XXL-VLDL-TG	0.2452	0.031	2.5716e-15	2.20692e-14	0.4494	0.0504	4.5122e-19	5.65018e-18	0.2495	0.0527	2.2373e-06	8.35734e-06	0.1244	0.0344	0.0003	0.000902266	-0.0454	0.0355	0.2015	0.353468	0.0643	0.0715	0.3687	0.540163	-0.1114	0.0516	0.0308	0.0682122	0.102	0.1023	0.3184	0.489147
XXL-VLDL-TG %	0.1562	0.0331	2.3961e-06	8.92117e-06	0.2817	0.0766	0.0002	0.000613559	-0.0265	0.0833	0.7499	0.833641	0.006	0.0469	0.8977	0.936751	-0.0742	0.0478	0.1201	0.227084	-0.0598	0.0938	0.5236	0.665276	-0.0661	0.1008	0.5118	0.655301	-0.0256	0.1267	0.8401	0.894459

## Sheet: Table S5
Table S5. Genetic correlations (LDSC) across disease traits.
trait1	trait2	rg	se	p	fdr
BMI	T2D	0.5002	0.0272	9.4133e-76	1.31786e-74
BMI	CAD	0.2152	0.0235	4.4242e-20	2.06463e-19
BMI	Stroke	0.1862	0.034	4.315e-08	1.51025e-07
BMI	PD	-0.0626	0.0283	0.0271	0.0689818
BMI	AD	-0.0565	0.043	0.1893	0.294467
BMI	PD_FINNGEN	-0.0926	0.0416	0.026	0.0689818
BMI	AD_FINNGEN	0.0095	0.052	0.8546	0.914667
T2D	BMI	0.5002	0.0272	9.4133e-76	1.31786e-74
T2D	CAD	0.3951	0.021	3.26e-79	9.128e-78
T2D	Stroke	0.3528	0.0307	1.2641e-30	8.8487e-30
T2D	PD	-0.0528	0.0312	0.0909	0.149718
T2D	AD	0.0519	0.0523	0.3209	0.44926
T2D	PD_FINNGEN	-0.0762	0.0421	0.0705	0.141
T2D	AD_FINNGEN	0.1314	0.0719	0.0676	0.141
CAD	BMI	0.2152	0.0235	4.4242e-20	2.06463e-19
CAD	T2D	0.3951	0.021	3.26e-79	9.128e-78
CAD	Stroke	0.512	0.0346	1.4194e-49	1.32477e-48
CAD	PD	-0.0157	0.0311	0.6137	0.715983
CAD	AD	-0.1184	0.0698	0.0899	0.149718
CAD	PD_FINNGEN	-0.1098	0.0402	0.0062	0.0192889
CAD	AD_FINNGEN	0.003	0.0633	0.9618	0.9618
Stroke	BMI	0.1862	0.034	4.315e-08	1.51025e-07
Stroke	T2D	0.3528	0.0307	1.2641e-30	8.8487e-30
Stroke	CAD	0.512	0.0346	1.4194e-49	1.32477e-48
Stroke	PD	-0.0981	0.0518	0.0582	0.1358
Stroke	AD	-0.1286	0.0756	0.0888	0.149718
Stroke	PD_FINNGEN	-0.0177	0.0729	0.8082	0.905184
Stroke	AD_FINNGEN	0.0921	0.102	0.3663	0.4662
PD	BMI	-0.0626	0.0283	0.0271	0.0689818
PD	T2D	-0.0528	0.0312	0.0909	0.149718
PD	CAD	-0.0157	0.0311	0.6137	0.715983
PD	Stroke	-0.0981	0.0518	0.0582	0.1358
PD	AD	-0.0434	0.081	0.5925	0.715983
PD	PD_FINNGEN	0.8036	0.0858	7.5155e-21	4.20868e-20
PD	AD_FINNGEN	0.0915	0.0998	0.3595	0.4662
AD	BMI	-0.0565	0.043	0.1893	0.294467
AD	T2D	0.0519	0.0523	0.3209	0.44926
AD	CAD	-0.1184	0.0698	0.0899	0.149718
AD	Stroke	-0.1286	0.0756	0.0888	0.149718
AD	PD	-0.0434	0.081	0.5925	0.715983
AD	PD_FINNGEN	0.0153	0.1033	0.882	0.914667
AD	AD_FINNGEN	0.925	0.1668	2.9133e-08	1.16532e-07
PD_FINNGEN	BMI	-0.0926	0.0416	0.026	0.0689818
PD_FINNGEN	T2D	-0.0762	0.0421	0.0705	0.141
PD_FINNGEN	CAD	-0.1098	0.0402	0.0062	0.0192889
PD_FINNGEN	Stroke	-0.0177	0.0729	0.8082	0.905184
PD_FINNGEN	PD	0.8036	0.0858	7.5155e-21	4.20868e-20
PD_FINNGEN	AD	0.0153	0.1033	0.882	0.914667
PD_FINNGEN	AD_FINNGEN	0.1684	0.1509	0.2645	0.389789
AD_FINNGEN	BMI	0.0095	0.052	0.8546	0.914667
AD_FINNGEN	T2D	0.1314	0.0719	0.0676	0.141
AD_FINNGEN	CAD	0.003	0.0633	0.9618	0.9618
AD_FINNGEN	Stroke	0.0921	0.102	0.3663	0.4662
AD_FINNGEN	PD	0.0915	0.0998	0.3595	0.4662
AD_FINNGEN	AD	0.925	0.1668	2.9133e-08	1.16532e-07
AD_FINNGEN	PD_FINNGEN	0.1684	0.1509	0.2645	0.389789

## Sheet: Table S6 
Table S6. Genetic correlations (HDL) between metabolites and disease traits.
metabolite	rg_BMI	se_BMI	p_BMI	fdr_BMI	rg_T2D	se_T2D	p_T2D	fdr_T2D	rg_CAD	se_CAD	p_CAD	fdr_CAD	rg_Stroke	se_Stroke	p_Stroke	fdr_Stroke	rg_PD	se_PD	p_PD	fdr_PD	rg_AD	se_AD	p_AD	fdr_AD
3-Hydroxybutyrate	0.130823	0.0277496	2.42394e-06	5.97744e-06	0.0885912	0.03328	0.00776792	0.0138004	0.0504866	0.034529	0.143701	0.212803	0.0581656	0.0388435	0.13428	0.199674	-0.0596999	0.0436579	0.171486	0.246853	0.0459237	0.065558	0.483612	0.578545
Acetate	-0.20322	0.0373948	5.49706e-08	1.61544e-07	-0.279457	0.0516041	6.11489e-08	1.78641e-07	-0.225595	0.0480628	2.68243e-06	6.53898e-06	-0.23441	0.0527916	8.98402e-06	2.0768e-05	0.0492712	0.0464292	0.288593	0.383844	-0.0710314	0.0685031	0.299778	0.396241
Acetoacetate	0.271348	0.0393191	5.15732e-12	2.66282e-11	0.204362	0.0453317	6.5399e-06	1.52666e-05	0.150982	0.0429069	0.000433435	0.00084805	0.118943	0.0537981	0.027041	0.0445294	-0.0675523	0.0541089	0.211866	0.29471	0.0318926	0.0740558	0.666718	0.736895
Acetone	0.014	0.0307523	0.64893	0.724988	-0.0958163	0.0334455	0.00417208	0.00763085	-0.0896663	0.0301568	0.00294583	0.00544156	0.016843	0.0411853	0.682571	0.748513	0.00538493	0.0445669	0.903827	0.92575	0.00854299	0.0667119	0.898103	0.922292
Alanine	0.078468	0.0289138	0.00665047	0.0119004	0.362152	0.0559312	9.48452e-11	4.01808e-10	0.150776	0.038345	8.42148e-05	0.000176377	0.126616	0.0403911	0.00172007	0.00324586	0.0252267	0.0371304	0.496879	0.59156	-0.0321708	0.0424468	0.448506	0.549817
Albumin	-0.331266	0.0262438	1.58394e-36	1.17766e-33	-0.105644	0.0238525	9.46548e-06	2.17545e-05	-0.106724	0.0220802	1.34175e-06	3.39317e-06	-0.241746	0.0444435	5.34626e-08	1.57736e-07	0.0846049	0.0350669	0.0158363	0.0268207	0.136711	0.0385296	0.000387871	0.000761907
ApoA1	-0.298513	0.0346335	6.74296e-18	1.05545e-16	-0.336238	0.0367801	6.13957e-20	2.1737e-18	-0.229316	0.0349663	5.44652e-11	2.41761e-10	-0.188737	0.0343937	4.07548e-08	1.22182e-07	0.0135388	0.0316057	0.668386	0.73701	0.0943061	0.0375851	0.0121026	0.020902
ApoB	0.0330414	0.0257048	0.198646	0.278667	0.0737251	0.0309203	0.0171088	0.0288772	0.214959	0.0327853	5.50571e-11	2.42938e-10	-0.0581715	0.0401191	0.147067	0.216293	-0.0346032	0.0323035	0.284083	0.379543	0.0641364	0.0379689	0.0911844	0.139354
ApoB/ApoA1	0.191763	0.0370283	2.23295e-07	6.13751e-07	0.243352	0.041558	4.74975e-09	1.60886e-08	0.306314	0.0325629	5.11217e-21	2.37556e-19	0.0668886	0.039499	0.0903743	0.138258	-0.0320114	0.032994	0.331937	0.432215	-0.00910336	0.0391862	0.816297	0.862202
Citrate	-0.0891626	0.0234478	0.000143188	0.000291672	-0.0498507	0.0209285	0.0172212	0.029001	-0.0746984	0.0248846	0.00268395	0.00498256	-0.0660417	0.0379117	0.081511	0.125343	-0.0501868	0.0390165	0.198339	0.278499	-0.0764433	0.0405382	0.0593338	0.0939611
Clinical LDL-C	-0.0760881	0.019281	7.93733e-05	0.000166501	-0.0796071	0.0232613	0.000620938	0.0012054	0.11012	0.0305666	0.000315008	0.000620421	-0.120807	0.0431216	0.00508592	0.00920045	-0.039455	0.0319377	0.216692	0.299462	0.0749768	0.0422108	0.0756925	0.117612
Creatinine	0.133308	0.0218828	1.11571e-09	4.11677e-09	0.0805834	0.0183046	1.07078e-05	2.44961e-05	0.118341	0.0208534	1.38764e-08	4.42794e-08	0.109568	0.0380409	0.00397345	0.00727651	-0.052603	0.0378798	0.16493	0.23834	0.0224672	0.0348438	0.519058	0.610288
DHA	-0.233631	0.0362104	1.1035e-10	4.58609e-10	-0.185059	0.0329647	1.97887e-08	6.1949e-08	-0.0475519	0.0297097	0.109477	0.165439	-0.179887	0.0441312	4.57814e-05	9.82351e-05	0.0377836	0.0406569	0.352719	0.453189	0.0699524	0.0429318	0.103232	0.156638
DHA %	-0.326261	0.0413246	2.90097e-15	2.71305e-14	-0.391828	0.0443496	1.00125e-18	2.09698e-17	-0.259022	0.0410269	2.72858e-10	1.0907e-09	-0.228508	0.0486094	2.59015e-06	6.33479e-06	0.0533284	0.0410056	0.193425	0.273146	0.00476733	0.0410585	0.907565	0.928802
Glucose	0.221392	0.0414399	9.16843e-08	2.63194e-07	0.648866	0.0885677	2.36738e-13	1.4607e-12	0.219209	0.0323596	1.25126e-11	6.1004e-11	0.0994708	0.0546201	0.068586	0.107468	-0.0297887	0.0419028	0.477146	0.572155	0.0594853	0.0481415	0.216594	0.299462
Glutamine	-0.232994	0.0382425	1.11127e-09	4.11061e-09	-0.215197	0.0396362	5.65691e-08	1.65914e-07	-0.14209	0.0300489	2.2604e-06	5.58343e-06	-0.0947586	0.031963	0.00303045	0.00559091	0.0514265	0.0327419	0.116261	0.174626	-0.0719054	0.0397275	0.0703015	0.109925
Glycine	-0.1027	0.0914	0.1685	0.3027	-0.2216	0.0948	0.0092	0.0215	-0.0583	0.0827	0.4612	0.5938	-0.1235	0.1104	0.3041	0.4729	0.3715	0.1947	0.0286	0.0639	0.2876	0.2541	0.2198	0.3773
Glycoprotein acetyls	0.369264	0.0503839	2.31856e-13	1.43654e-12	0.487018	0.0644196	4.02781e-14	2.99468e-13	0.376283	0.0585018	1.25948e-10	5.20233e-10	0.222858	0.0439904	4.06113e-07	1.09005e-06	-0.0410238	0.0309586	0.185131	0.263436	0.060658	0.039198	0.121748	0.182499
HDL particle size	-0.358122	0.0413232	4.46122e-18	7.28994e-17	-0.523126	0.0508022	7.24528e-25	8.97811e-23	-0.38676	0.043201	3.47312e-19	8.75345e-18	-0.228526	0.0404457	1.60263e-08	5.05969e-08	0.0474612	0.0368733	0.198045	0.278349	-0.0180487	0.0424565	0.670756	0.738278
HDL-C	-0.348771	0.043237	7.23517e-16	7.41979e-15	-0.458738	0.0511139	2.83816e-19	7.27645e-18	-0.331234	0.0441645	6.38197e-14	4.54066e-13	-0.22772	0.0429898	1.17676e-07	3.3267e-07	0.0280381	0.0329855	0.395318	0.496065	0.0798749	0.0406383	0.0493556	0.079086
HDL-CE	-0.353488	0.0398381	7.11373e-19	1.60275e-17	-0.469537	0.0489193	8.1363e-22	4.48099e-20	-0.33753	0.0423402	1.56302e-15	1.51909e-14	-0.240083	0.0397172	1.49594e-09	5.37311e-09	0.0210953	0.0322996	0.513684	0.606228	0.0678576	0.0386475	0.0791213	0.122428
HDL-FC	-0.336153	0.0395347	1.8516e-17	2.51843e-16	-0.435004	0.0520925	6.79123e-17	8.41547e-16	-0.298008	0.0409877	3.57751e-13	2.15375e-12	-0.222224	0.0457858	1.21263e-06	3.10358e-06	0.0289843	0.0350344	0.408062	0.507772	0.0688757	0.0432398	0.111188	0.167514
HDL-L	-0.322774	0.036649	1.28346e-18	2.4468e-17	-0.397011	0.0429064	2.184e-20	8.75135e-19	-0.276174	0.0369986	8.36552e-14	5.68015e-13	-0.205075	0.0401445	3.24845e-07	8.8632e-07	0.0190998	0.0341118	0.575536	0.661377	0.0769726	0.0404755	0.0572093	0.0908233
HDL-P	-0.263359	0.0301521	2.45077e-18	4.23756e-17	-0.268883	0.0296145	1.09141e-19	3.31209e-18	-0.166438	0.0290654	1.02632e-08	3.33948e-08	-0.170335	0.0328735	2.20062e-07	6.05986e-07	0.00157505	0.0293739	0.957237	0.968169	0.125595	0.0373339	0.000767963	0.00147922
HDL-PL	-0.290335	0.034085	1.62366e-17	2.26129e-16	-0.353823	0.0401403	1.2005e-18	2.35105e-17	-0.249098	0.0354103	1.99778e-12	1.10847e-11	-0.184156	0.0388962	2.1955e-06	5.44118e-06	0.0221144	0.034229	0.518232	0.610288	0.071657	0.0393111	0.068331	0.107295
HDL-TG	0.13127	0.0330939	7.2912e-05	0.000153787	0.343814	0.0621389	3.14803e-08	9.59247e-08	0.288187	0.0406068	1.2747e-12	7.17985e-12	0.129638	0.0409152	0.00153252	0.0028993	0.0112643	0.0310942	0.717155	0.778933	0.0276193	0.0342417	0.419898	0.521628
Histidine	-0.112748	0.0294509	0.000129007	0.000265329	0.0477102	0.0330427	0.148768	0.218057	-0.118323	0.0450762	0.00866595	0.0152681	-0.11503	0.0643515	0.0738527	0.115114	0.0381056	0.0480182	0.427448	0.529679	-0.0397684	0.0616255	0.518718	0.610288
IDL-C	-0.188769	0.0242535	7.07413e-15	6.2244e-14	-0.294738	0.0425203	4.15778e-12	2.16934e-11	-0.0580032	0.0396158	0.143155	0.212234	-0.192939	0.0419572	4.25621e-06	1.01102e-05	-0.0206578	0.0302463	0.494615	0.58981	0.0365508	0.0380155	0.336315	0.437151
IDL-C %	-0.265801	0.0417364	1.90817e-10	7.75259e-10	-0.441919	0.0628752	2.08744e-12	1.14964e-11	-0.322537	0.0430991	7.2305e-14	5.07158e-13	-0.253877	0.0424803	2.28185e-09	7.96504e-09	-0.0301307	0.0325228	0.354213	0.453899	0.0310458	0.0448153	0.488467	0.583883
IDL-CE	-0.175653	0.0238611	1.81875e-13	1.14597e-12	-0.272424	0.0391753	3.55159e-12	1.90657e-11	-0.0534347	0.0374524	0.153655	0.224446	-0.199768	0.0415646	1.5382e-06	3.85718e-06	-0.0240548	0.0304385	0.429368	0.531173	0.0787367	0.0391052	0.0440666	0.071225
IDL-CE %	-0.25908	0.0461353	1.95828e-08	6.14337e-08	-0.42465	0.0637465	2.70986e-11	1.25142e-10	-0.333275	0.0434559	1.72991e-14	1.43708e-13	-0.23407	0.0457431	3.10319e-07	8.48244e-07	-0.0338581	0.0349509	0.332678	0.432802	0.0383167	0.0520448	0.461593	0.559405
IDL-FC	-0.182311	0.0242849	6.04262e-14	4.36183e-13	-0.291953	0.045695	1.66802e-10	6.83291e-10	-0.0582276	0.0405611	0.151129	0.221014	-0.205578	0.0445363	3.91287e-06	9.36947e-06	-0.0215592	0.0298419	0.470019	0.566635	0.0369286	0.0367371	0.314794	0.412059
IDL-FC %	-0.215	0.0371815	7.36203e-09	2.43274e-08	-0.411577	0.0669302	7.7801e-10	2.92147e-09	-0.288449	0.0451517	1.67593e-10	6.84644e-10	-0.220355	0.0502774	1.17173e-05	2.66416e-05	-0.0116249	0.0316473	0.713374	0.77543	0.0232835	0.0381329	0.541473	0.632002
IDL-L	-0.138122	0.0204611	1.4739e-11	7.09145e-11	-0.208119	0.0343941	1.43943e-09	5.20978e-09	0.0133778	0.0352592	0.704382	0.768884	-0.170123	0.0415169	4.17329e-05	9.03301e-05	-0.0225393	0.0310348	0.467681	0.56494	0.0413579	0.0389962	0.288888	0.383893
IDL-P	-0.0466536	0.0198498	0.0187567	0.0313384	-0.117819	0.0259823	5.77216e-06	1.35382e-05	0.0830256	0.0334898	0.0131703	0.0226146	-0.133747	0.0435433	0.00212933	0.00399284	-0.0329892	0.0313155	0.292137	0.387864	0.02711	0.0402096	0.500173	0.59453
IDL-PL	-0.138343	0.0199689	4.2711e-12	2.22068e-11	-0.216444	0.0348573	5.31784e-10	2.04861e-09	0.02404	0.0358456	0.502442	0.59675	-0.160417	0.0418807	0.000127975	0.000263573	-0.0153109	0.0308089	0.619214	0.699143	0.0316157	0.0379588	0.404904	0.50511
IDL-PL %	0.115655	0.0362753	0.00143139	0.00271489	0.122077	0.033779	0.000301538	0.000594678	0.181426	0.030662	3.27942e-09	1.12621e-08	0.153186	0.0449818	0.000660411	0.00127813	0.068382	0.0390018	0.0795497	0.122963	-0.118269	0.0578877	0.0410453	0.0664863
IDL-TG	0.179806	0.0400899	7.28902e-06	1.69621e-05	0.342794	0.0604863	1.45061e-08	4.61897e-08	0.343121	0.0389266	1.20161e-18	2.35105e-17	0.135033	0.0369404	0.000256761	0.000511117	0.00122692	0.032824	0.970183	0.976091	0.0167164	0.0353644	0.636435	0.712937
IDL-TG %	0.272867	0.0442884	7.22225e-10	2.73269e-09	0.477588	0.0687876	3.84042e-12	2.03228e-11	0.326813	0.0441365	1.3156e-13	8.54276e-13	0.253509	0.0440205	8.46742e-09	2.77948e-08	0.0198666	0.0298555	0.50578	0.598801	-0.00492701	0.0391412	0.899829	0.923427
Isoleucine	0.300896	0.0376934	1.43144e-15	1.40964e-14	0.49886	0.0554445	2.30966e-19	6.13296e-18	0.25348	0.0381817	3.16306e-11	1.44278e-10	0.219793	0.047571	3.83138e-06	9.19535e-06	-0.00515095	0.0473505	0.913374	0.933462	-0.0274322	0.0580304	0.636412	0.712937
L-HDL-C	-0.365053	0.0410087	5.49235e-19	1.31728e-17	-0.53148	0.0541354	9.45732e-23	7.03152e-21	-0.386905	0.0443383	2.63392e-18	4.50188e-17	-0.241985	0.0431977	2.12129e-08	6.59906e-08	0.0246918	0.0345438	0.474734	0.570297	0.0191638	0.0419361	0.647689	0.724145
L-HDL-C %	-0.349158	0.0400685	2.93257e-18	4.95538e-17	-0.545571	0.0564264	4.09428e-22	2.53675e-20	-0.380026	0.0429134	8.31952e-19	1.81928e-17	-0.25063	0.0388376	1.09445e-10	4.5715e-10	0.00845203	0.0305068	0.781739	0.832101	-0.00198841	0.0378592	0.958113	0.968169
L-HDL-CE	-0.371259	0.0410343	1.46236e-19	4.18179e-18	-0.537105	0.0536425	1.34094e-23	1.32931e-21	-0.389215	0.0442205	1.34778e-18	2.53689e-17	-0.244505	0.0429561	1.2558e-08	4.04194e-08	0.0259331	0.034254	0.449	0.549969	0.0228594	0.0422738	0.588683	0.671812
L-HDL-CE %	-0.365615	0.0426968	1.09911e-17	1.65088e-16	-0.551626	0.0569935	3.71208e-22	2.39994e-20	-0.396156	0.041699	2.09157e-21	1.07247e-19	-0.254476	0.0393533	1.00333e-10	4.23849e-10	0.00388125	0.0298708	0.896618	0.921404	0.0135041	0.0400042	0.73569	0.794459
L-HDL-FC	-0.353851	0.0414168	1.30029e-17	1.89562e-16	-0.516141	0.0574821	2.72812e-19	7.11705e-18	-0.370529	0.0464921	1.59038e-15	1.53565e-14	-0.234623	0.0462408	3.89683e-07	1.04974e-06	0.034112	0.0355361	0.337093	0.437615	0.0199514	0.0461581	0.665567	0.736895
L-HDL-FC %	-0.226782	0.0295136	1.54245e-14	1.29583e-13	-0.428044	0.0508911	4.06645e-17	5.16821e-16	-0.246409	0.0492046	5.5041e-07	1.46153e-06	-0.186259	0.0370501	4.97658e-07	1.3262e-06	0.0210009	0.0349262	0.547645	0.636707	-0.0443791	0.0431291	0.303488	0.400432
L-HDL-L	-0.368539	0.0415128	6.82446e-19	1.56123e-17	-0.511486	0.0533655	9.28416e-22	4.93055e-20	-0.374133	0.0444251	3.71151e-17	4.75777e-16	-0.237659	0.0457708	2.07645e-07	5.74987e-07	0.0321414	0.0364926	0.378444	0.477714	0.0269666	0.0436894	0.53708	0.627367
L-HDL-P	-0.373707	0.0399626	8.64671e-21	3.89626e-19	-0.524244	0.0518199	4.66051e-24	5.3309e-22	-0.375558	0.0436854	8.19203e-18	1.25583e-16	-0.240905	0.044258	5.23301e-08	1.5501e-07	0.0325871	0.0346423	0.346872	0.447124	0.0217305	0.0433284	0.615999	0.696571
L-HDL-PL	-0.34752	0.0407996	1.62716e-17	2.26129e-16	-0.487068	0.0531971	5.39011e-20	1.9549e-18	-0.360166	0.0443623	4.71085e-16	4.93312e-15	-0.224179	0.0452211	7.14418e-07	1.88025e-06	0.0354199	0.0370577	0.339172	0.439333	0.0291507	0.0443327	0.510831	0.60382
L-HDL-PL %	0.416432	0.0386401	4.41117e-27	8.19927e-25	0.562829	0.0510419	2.8375e-28	6.02767e-26	0.340767	0.0471432	4.88962e-13	2.90835e-12	0.259721	0.0368548	1.82623e-12	1.01708e-11	-0.0119164	0.0278387	0.668612	0.73701	0.00533697	0.0442316	0.903961	0.92575
L-HDL-TG	-0.11932	0.0299081	6.61979e-05	0.000140423	0.0250421	0.0242448	0.301656	0.398369	0.0629861	0.03164	0.0465126	0.0750155	-0.00368338	0.0333842	0.912145	0.932847	0.0599482	0.0321289	0.0620603	0.0979657	0.0196774	0.0394316	0.617761	0.698032
L-HDL-TG %	0.26274	0.0389244	1.47838e-11	7.09145e-11	0.467217	0.0602053	8.46701e-15	7.40614e-14	0.366898	0.0448176	2.68959e-16	2.98465e-15	0.204959	0.0426615	1.55279e-06	3.88721e-06	0.00651924	0.0333932	0.845215	0.881371	-0.0124519	0.0394323	0.752169	0.809317
L-LDL-C	-0.120863	0.0186146	8.41798e-11	3.58669e-10	-0.117331	0.0242724	1.33859e-06	3.39093e-06	0.0839206	0.0316661	0.00804502	0.0142595	-0.147217	0.0411849	0.00035086	0.000690117	-0.0280794	0.0315569	0.373572	0.473573	0.0775037	0.0393498	0.0488834	0.0784986
L-LDL-C %	-0.363225	0.044099	1.77209e-16	2.05867e-15	-0.512406	0.0656565	5.98098e-15	5.32558e-14	-0.314596	0.0483643	7.78371e-11	3.33556e-10	-0.294102	0.0438901	2.07195e-11	9.71922e-11	-0.00337165	0.0271607	0.901207	0.924203	0.07085	0.0373899	0.0581063	0.0921152
L-LDL-CE	-0.098763	0.0184708	8.94394e-08	2.57246e-07	-0.069741	0.0228068	0.00222891	0.00416904	0.112212	0.0304849	0.00023242	0.000465781	-0.120018	0.0401732	0.00281267	0.00521502	-0.031411	0.0318929	0.324677	0.423876	0.0765459	0.0386596	0.0477039	0.0768534
L-LDL-CE %	-0.12781	0.0264235	1.31838e-06	3.34543e-06	-3.12964e-06	0.0267846	0.999907	0.999907	0.0810511	0.032227	0.0119029	0.0205809	-0.0969272	0.0370376	0.00887071	0.0156103	-0.00873754	0.0362268	0.809408	0.856647	0.122769	0.0478409	0.0102819	0.017945
L-LDL-FC	-0.177343	0.0226031	4.29642e-15	3.94369e-14	-0.230511	0.033927	1.08829e-11	5.37635e-11	-0.00722601	0.0363905	0.8426	0.879747	-0.186787	0.0433258	1.62351e-05	3.61944e-05	-0.02424	0.031718	0.444728	0.546537	0.0721621	0.0413781	0.081165	0.12494
L-LDL-FC %	-0.283182	0.0429919	4.4918e-11	2.01573e-10	-0.50783	0.0678912	7.42889e-14	5.13803e-13	-0.36065	0.0468062	1.30677e-14	1.10407e-13	-0.249396	0.0401592	5.2923e-10	2.04407e-09	0.00312545	0.0308421	0.919283	0.938211	0.00763186	0.0380224	0.840917	0.879747
L-LDL-L	-0.0803764	0.0183878	1.23576e-05	2.79267e-05	-0.0511701	0.022741	0.0244412	0.0404271	0.12504	0.0297256	2.59392e-05	5.72279e-05	-0.111821	0.0396417	0.00479058	0.0086873	-0.0239664	0.0331894	0.470227	0.566635	0.0803892	0.0409488	0.0496271	0.0794353
L-LDL-P	-0.00567789	0.0216383	0.793014	0.842453	0.0182329	0.025861	0.480791	0.575633	0.188476	0.0303198	5.09156e-10	1.9768e-09	-0.0600449	0.0411132	0.144159	0.213086	-0.0324557	0.0325876	0.319274	0.417189	0.0412392	0.0376147	0.272922	0.366608
L-LDL-PL	-0.071111	0.019519	0.000269305	0.000534654	-0.0623812	0.0235387	0.00804556	0.0142595	0.115566	0.0302696	0.000134605	0.000276079	-0.115697	0.0405267	0.00430585	0.0078562	-0.0252205	0.03338	0.449915	0.550637	0.0828584	0.0422637	0.0499363	0.0798444
L-LDL-PL %	0.133123	0.0238233	2.29799e-08	7.11898e-08	-0.0409264	0.0290257	0.158538	0.229996	-0.117691	0.0323148	0.000270502	0.000536316	0.015089	0.0419423	0.71903	0.779867	-0.0459863	0.0386573	0.234209	0.320394	-0.026691	0.0552707	0.629156	0.708754
L-LDL-TG	0.191468	0.0412887	3.52988e-06	8.52098e-06	0.367306	0.0621445	3.41042e-09	1.16314e-08	0.358442	0.0393692	8.6561e-20	2.79818e-18	0.145281	0.0377288	0.0001178	0.000243289	-0.00273662	0.0348019	0.937324	0.952752	0.0321851	0.0365201	0.378158	0.477714
L-LDL-TG %	0.299037	0.0406329	1.84621e-13	1.15349e-12	0.488895	0.060766	8.58754e-16	8.68685e-15	0.320664	0.043199	1.14525e-13	7.50217e-13	0.279973	0.0428528	6.43079e-11	2.80428e-10	0.0208098	0.028314	0.462361	0.559878	-0.0462756	0.0382129	0.225897	0.310739
L-VLDL-C	0.206536	0.0406138	3.66885e-07	9.95544e-07	0.397358	0.0619358	1.40231e-10	5.77626e-10	0.353094	0.0425673	1.08617e-16	1.33483e-15	0.128077	0.0384011	0.000852272	0.00163738	-0.0151026	0.0333189	0.650351	0.72603	0.0381334	0.037332	0.307033	0.404034
L-VLDL-C %	-0.187267	0.0285403	5.32644e-11	2.37138e-10	-0.414994	0.0513903	6.72903e-16	6.94866e-15	-0.126807	0.0480951	0.00837435	0.0147894	-0.180452	0.041889	1.64844e-05	3.66879e-05	0.0242869	0.0303123	0.423003	0.524608	-0.028071	0.0375194	0.454355	0.554247
L-VLDL-CE	0.17432	0.0394651	1.00052e-05	2.29595e-05	0.347314	0.0598244	6.41524e-09	2.13889e-08	0.339245	0.0410827	1.48593e-16	1.76766e-15	0.0977055	0.0371886	0.00860657	0.0151815	-0.0159801	0.0333083	0.631395	0.7102	0.0324648	0.0367529	0.377061	0.477183
L-VLDL-CE %	-0.244247	0.0325801	6.53864e-14	4.62998e-13	-0.489884	0.0555634	1.17908e-18	2.35105e-17	-0.219056	0.0500005	1.18097e-05	2.68107e-05	-0.22648	0.0368634	8.05884e-10	3.01093e-09	0.020922	0.028676	0.465636	0.562928	-0.0335835	0.0373806	0.368961	0.468527
L-VLDL-FC	0.229331	0.0431832	1.0923e-07	3.0938e-07	0.434755	0.0650876	2.39692e-11	1.11382e-10	0.362024	0.0428645	3.02031e-17	3.97452e-16	0.14145	0.0361749	9.22362e-05	0.000192094	-0.0242484	0.0328449	0.460351	0.558354	0.0482082	0.0379621	0.204119	0.285267
L-VLDL-FC %	0.130593	0.037073	0.000427336	0.000837218	0.105632	0.0304023	0.000511878	0.000996286	0.269526	0.0387801	3.65003e-12	1.95237e-11	0.0303456	0.0499362	0.543394	0.633747	-0.0115426	0.0388079	0.766139	0.81746	-0.00651078	0.0449891	0.884933	0.911948
L-VLDL-L	0.227487	0.0418218	5.34537e-08	1.57736e-07	0.432282	0.063182	7.81801e-12	3.9408e-11	0.346574	0.0418647	1.2482e-16	1.49683e-15	0.140649	0.035786	8.48468e-05	0.00017745	-0.0306071	0.0325163	0.346559	0.447124	0.0558037	0.0364585	0.125866	0.188292
L-VLDL-P	0.225554	0.0417866	6.74736e-08	1.96347e-07	0.439163	0.0640992	7.31833e-12	3.70148e-11	0.353406	0.0415113	1.68788e-17	2.32396e-16	0.151723	0.0371719	4.47174e-05	9.60907e-05	-0.0141933	0.0321203	0.658577	0.731916	0.0471124	0.0367203	0.19949	0.279587
L-VLDL-PL	0.232189	0.0424041	4.36007e-08	1.29928e-07	0.440823	0.0639496	5.4515e-12	2.79531e-11	0.364841	0.0423255	6.70243e-18	1.05545e-16	0.156352	0.0378503	3.61498e-05	7.84741e-05	-0.0266154	0.0331207	0.421635	0.523349	0.0359333	0.0374464	0.337261	0.437615
L-VLDL-PL %	0.267191	0.0441569	1.43996e-09	5.20978e-09	0.41669	0.0583173	8.98506e-13	5.13876e-12	0.394835	0.0476419	1.15593e-16	1.39745e-15	0.205058	0.0471783	1.38355e-05	3.10307e-05	-0.00764122	0.034678	0.8256	0.868838	-0.0310311	0.041601	0.455714	0.555448
L-VLDL-TG	0.230369	0.040441	1.22352e-08	3.94659e-08	0.454322	0.0633296	7.28736e-13	4.24953e-12	0.336733	0.0420166	1.10774e-15	1.09814e-14	0.155621	0.0371421	2.79099e-05	6.13936e-05	-0.0233069	0.031363	0.4574	0.55659	0.0517444	0.0364021	0.155181	0.226229
L-VLDL-TG %	0.0100606	0.0270807	0.710262	0.774057	0.124875	0.0307771	4.96234e-05	0.000106326	-0.146605	0.0350479	2.87703e-05	6.31927e-05	0.0475501	0.0464546	0.306032	0.403074	-0.00163302	0.0376528	0.965406	0.97326	0.0434048	0.0418543	0.299714	0.396241
LA	-0.105163	0.0213416	8.32502e-07	2.17181e-06	-0.0592082	0.0243858	0.0151834	0.0257736	0.0607251	0.0342169	0.0759457	0.117882	-0.137789	0.0319876	1.65059e-05	3.66879e-05	-0.0144712	0.0311056	0.641767	0.718065	0.055334	0.0379481	0.144799	0.213396
LA %	-0.411916	0.041925	8.7828e-23	6.8737e-21	-0.598578	0.0535727	5.51643e-29	1.64059e-26	-0.409827	0.0393313	2.01222e-25	2.99217e-23	-0.329894	0.0381609	5.38912e-18	8.67459e-17	0.0245892	0.0346168	0.477501	0.572155	-0.0272636	0.0460864	0.554135	0.641244
Lactate	0.107061	0.0340875	0.00168495	0.00318364	0.327366	0.0352891	1.74825e-20	7.5708e-19	0.199694	0.0375101	1.01648e-07	2.89561e-07	0.246791	0.0564107	1.21486e-05	2.74962e-05	0.0270908	0.0519985	0.602372	0.68533	0.0160476	0.0699566	0.818563	0.863877
LDL particle size	-0.268627	0.0363832	1.54439e-13	9.94158e-13	-0.53538	0.0577251	1.78196e-20	7.5708e-19	-0.230407	0.0453692	3.80445e-07	1.02672e-06	-0.152233	0.036747	3.43193e-05	7.47187e-05	0.0217159	0.0384779	0.572499	0.658906	-0.0607236	0.0594975	0.30744	0.404212
LDL-C	-0.0691761	0.0191311	0.000299316	0.00059108	-0.0181067	0.0252642	0.473562	0.569731	0.147311	0.0322742	5.01021e-06	1.18257e-05	-0.117463	0.0425116	0.00572596	0.0103081	-0.0290207	0.0334164	0.385145	0.484117	0.0655732	0.0421875	0.120106	0.180219
LDL-CE	-0.0532742	0.0198561	0.0072963	0.0130247	0.0078377	0.0267907	0.769864	0.820636	0.166284	0.0313062	1.08707e-07	3.08486e-07	-0.0879395	0.0406269	0.0304212	0.0498197	-0.0313936	0.0323316	0.331554	0.432095	0.0929486	0.036846	0.0116483	0.0201877
LDL-FC	-0.170814	0.0224278	2.61346e-14	2.06713e-13	-0.225134	0.0335562	1.95759e-11	9.24107e-11	0.00252275	0.036954	0.945573	0.959118	-0.188396	0.0450428	2.88182e-05	6.32045e-05	-0.0370081	0.0293864	0.2079	0.289736	0.0834551	0.0386418	0.0307953	0.0503216
LDL-L	-0.0581084	0.0188506	0.00205218	0.00385789	-0.0166404	0.0254568	0.513324	0.606228	0.153777	0.0318369	1.36438e-06	3.43871e-06	-0.10186	0.0402277	0.0113389	0.0197137	-0.0421358	0.0334273	0.207482	0.289423	0.0758115	0.0398683	0.0572303	0.0908233
LDL-P	0.00682623	0.0227371	0.764006	0.81746	0.0556417	0.0301706	0.0651484	0.102514	0.204852	0.0327266	3.86176e-10	1.52724e-09	-0.058312	0.041211	0.15708	0.228326	-0.0276752	0.0316092	0.381278	0.480474	0.0643198	0.0375162	0.0864448	0.132519
LDL-PL	-0.0497037	0.0202902	0.0142996	0.0243568	-0.0273747	0.0255919	0.284772	0.380122	0.147266	0.0317467	3.50445e-06	8.47335e-06	-0.0988403	0.0411614	0.0163376	0.0276382	-0.0443439	0.0342241	0.195082	0.275224	0.0668562	0.0424676	0.115421	0.17354
LDL-TG	0.184522	0.0407454	5.93601e-06	1.39006e-05	0.373612	0.0639573	5.17053e-09	1.73976e-08	0.356592	0.0404014	1.08275e-18	2.23618e-17	0.136401	0.0373627	0.000261508	0.00051987	-0.0108563	0.033466	0.745638	0.804618	0.0360168	0.0358732	0.315376	0.412457
Leucine	0.263403	0.0321407	2.4996e-16	2.83026e-15	0.460036	0.0473702	2.69326e-22	1.8204e-20	0.236695	0.0359359	4.50048e-11	2.01573e-10	0.170488	0.0383036	8.54865e-06	1.98313e-05	0.000960473	0.0444976	0.982779	0.986095	-0.0117962	0.052839	0.823343	0.867854
M-HDL-C	-0.296963	0.0388624	2.14884e-14	1.72807e-13	-0.362056	0.039644	6.68344e-20	2.31123e-18	-0.270965	0.0366346	1.39906e-13	9.0452e-13	-0.188123	0.038163	8.24617e-07	2.15502e-06	0.0110875	0.031595	0.725643	0.785321	0.0894616	0.0378638	0.0181412	0.0303442
M-HDL-C %	-0.329213	0.0363997	1.50519e-19	4.22305e-18	-0.502768	0.0521111	5.01177e-22	2.981e-20	-0.378405	0.0388328	1.94803e-22	1.37939e-20	-0.234138	0.0403654	6.61339e-09	2.20002e-08	0.00427173	0.0312027	0.891108	0.917644	0.0329478	0.0382478	0.389002	0.488552
M-HDL-CE	-0.30174	0.0394879	2.14992e-14	1.72807e-13	-0.369665	0.0391331	3.50841e-21	1.739e-19	-0.277549	0.0355458	5.80099e-15	5.19643e-14	-0.19208	0.0383757	5.57867e-07	1.47869e-06	0.0099003	0.0308943	0.748622	0.806668	0.0899827	0.0378414	0.017412	0.0292561
M-HDL-CE %	-0.296978	0.0438304	1.23877e-11	6.05937e-11	-0.471128	0.0619285	2.79197e-14	2.18509e-13	-0.376805	0.0413341	7.78943e-20	2.57398e-18	-0.210815	0.0415806	3.97724e-07	1.06947e-06	0.00805895	0.0307353	0.793163	0.842453	0.0418279	0.0391475	0.28531	0.380498
M-HDL-FC	-0.289899	0.0355689	3.6286e-16	3.90995e-15	-0.339155	0.0397354	1.39751e-17	1.98729e-16	-0.236547	0.0363782	7.90353e-11	3.37717e-10	-0.18577	0.0402083	3.83397e-06	9.19535e-06	0.0151245	0.0336038	0.65265	0.726606	0.092019	0.0401329	0.0218562	0.0363131
M-HDL-FC %	-0.355218	0.0399268	5.75197e-19	1.35765e-17	-0.482003	0.0477273	5.57471e-24	5.92114e-22	-0.314869	0.0411826	2.07821e-14	1.69797e-13	-0.250065	0.0410228	1.0892e-09	4.039e-09	0.0289063	0.0341804	0.397722	0.497496	0.0480526	0.0423805	0.256862	0.348181
M-HDL-L	-0.247255	0.0310708	1.75119e-15	1.68002e-14	-0.256416	0.0319623	1.03642e-15	1.03434e-14	-0.188654	0.0325328	6.67611e-09	2.21593e-08	-0.148744	0.0335006	8.99435e-06	2.0768e-05	0.0148208	0.0329156	0.652517	0.726606	0.0941452	0.0379113	0.0130171	0.0223774
M-HDL-P	-0.27946	0.0345957	6.59057e-16	6.85327e-15	-0.31284	0.0359148	3.02219e-18	5.04943e-17	-0.225824	0.0349407	1.02607e-10	4.31009e-10	-0.165871	0.0339798	1.05303e-06	2.70443e-06	0.0151152	0.0318571	0.635165	0.712823	0.0938474	0.0364374	0.0100071	0.0174861
M-HDL-PL	-0.202891	0.0269303	4.92395e-14	3.58917e-13	-0.199694	0.0285243	2.54457e-12	1.386e-11	-0.141626	0.0299379	2.23787e-06	5.53695e-06	-0.118028	0.032169	0.000243515	0.000486049	0.0119794	0.032374	0.711358	0.77437	0.0887042	0.0372561	0.0172689	0.0290485
M-HDL-PL %	0.403498	0.0404349	1.88457e-23	1.64844e-21	0.533726	0.0482669	2.00959e-28	4.98043e-26	0.375074	0.0405589	2.29524e-20	8.75135e-19	0.251905	0.0388883	9.31577e-11	3.95787e-10	-0.0223156	0.0300124	0.457151	0.55659	-0.055357	0.0418582	0.186006	0.264427
M-HDL-TG	0.151173	0.0346708	1.29927e-05	2.91845e-05	0.366687	0.0636623	8.41734e-09	2.76916e-08	0.299763	0.039581	3.63605e-14	2.73309e-13	0.149612	0.0379125	7.93875e-05	0.000166501	0.0113373	0.0325356	0.727496	0.786754	0.0307043	0.0352394	0.383587	0.482566
M-HDL-TG %	0.259426	0.0407595	1.95531e-10	7.90096e-10	0.450923	0.0630985	8.91208e-13	5.1167e-12	0.361012	0.0428086	3.36443e-17	4.35036e-16	0.205302	0.0424303	1.30772e-06	3.32407e-06	0.00648753	0.0317874	0.838282	0.877835	-0.0235454	0.03784	0.533787	0.624501
M-LDL-C	0.0322958	0.0265776	0.224307	0.309124	0.126099	0.0383088	0.000996034	0.00190618	0.23014	0.0330129	3.14231e-12	1.69913e-11	-0.0434404	0.0389105	0.264243	0.35656	-0.0432633	0.0351813	0.2188	0.301814	0.108922	0.0385645	0.00473684	0.00860035
M-LDL-C %	-0.266918	0.0375628	1.19517e-12	6.7575e-12	-0.384477	0.0634289	1.34823e-09	4.92585e-09	-0.243821	0.0497421	9.50115e-07	2.45708e-06	-0.306089	0.0549117	2.48666e-08	7.67151e-08	0.0103239	0.0346634	0.76583	0.81746	0.153067	0.0535423	0.00425238	0.00776816
M-LDL-CE	0.0726493	0.031065	0.0193551	0.0322657	0.19082	0.045483	2.72362e-05	6.00004e-05	0.267179	0.0348828	1.86913e-14	1.54411e-13	-0.00951354	0.0371754	0.79802	0.845799	-0.0460022	0.0346958	0.184882	0.263333	0.111953	0.0379738	0.00319676	0.00589043
M-LDL-CE %	0.211769	0.0459378	4.02853e-06	9.60004e-06	0.380993	0.0671006	1.36327e-08	4.36894e-08	0.286051	0.0413389	4.52745e-12	2.34576e-11	0.0985205	0.0414569	0.0174798	0.0293368	-0.0281131	0.0365906	0.4423	0.544003	0.0799801	0.0415041	0.0539748	0.0862089
M-LDL-FC	-0.0830901	0.0194094	1.86119e-05	4.13073e-05	-0.0731539	0.0245183	0.00284833	0.00527455	0.106068	0.0304216	0.000489194	0.00095589	-0.132098	0.0433341	0.00230097	0.00428765	-0.0495159	0.0321492	0.123514	0.18496	0.107419	0.0411807	0.00909451	0.0159664
M-LDL-FC %	-0.280924	0.0420263	2.31762e-11	1.08159e-10	-0.493556	0.0645718	2.11343e-14	1.71731e-13	-0.345705	0.04586	4.76271e-14	3.50602e-13	-0.224985	0.0408943	3.76278e-08	1.13264e-07	0.00542767	0.0308047	0.86014	0.892703	-0.00726653	0.0367046	0.843066	0.879747
M-LDL-L	0.0601105	0.0293646	0.0406544	0.0659248	0.170396	0.0426648	6.50124e-05	0.000138105	0.258698	0.0340703	3.12389e-14	2.41121e-13	-0.0153914	0.0365313	0.673521	0.739653	-0.045453	0.0347386	0.190728	0.269593	0.103879	0.0371495	0.00516994	0.00934106
M-LDL-P	0.0689167	0.0293402	0.0188297	0.0314251	0.172495	0.0420332	4.06438e-05	8.8101e-05	0.25619	0.0342492	7.42198e-14	5.13803e-13	-0.0252384	0.0382482	0.509346	0.602543	-0.037366	0.0339554	0.271139	0.364876	0.0991995	0.0379604	0.00896892	0.0157645
M-LDL-PL	0.0515706	0.0288882	0.0742327	0.115585	0.147955	0.0393223	0.000168143	0.00034157	0.249656	0.0322527	9.89392e-15	8.55364e-14	-0.027095	0.0366415	0.459626	0.558354	-0.0462484	0.0340951	0.174955	0.250876	0.0688715	0.047204	0.144561	0.213256
M-LDL-PL %	-0.120321	0.0374971	0.00133283	0.00253442	-0.302591	0.0609174	6.79128e-07	1.79054e-06	-0.212797	0.0392283	5.809e-08	1.70039e-07	-0.0610464	0.0463314	0.187637	0.266237	-0.0167556	0.0418387	0.688802	0.754789	-0.084358	0.0438332	0.054289	0.0866178
M-LDL-TG	0.193525	0.0411497	2.56415e-06	6.28152e-06	0.398192	0.0628497	2.36382e-10	9.4744e-10	0.360913	0.03953	6.844e-20	2.31296e-18	0.149292	0.0369471	5.32916e-05	0.000114021	-0.0106327	0.0329123	0.746649	0.805125	0.0426577	0.0354569	0.228942	0.314346
M-LDL-TG %	0.23809	0.0363129	5.50355e-11	2.42938e-10	0.437825	0.0585033	7.22183e-14	5.07158e-13	0.266902	0.0392948	1.10365e-11	5.43419e-11	0.260477	0.0432326	1.69091e-09	5.97242e-09	0.0333052	0.0277808	0.230585	0.316309	-0.0264348	0.0410668	0.519769	0.610502
M-VLDL-C	-0.0323527	0.0192601	0.0930001	0.141692	-0.0302746	0.0227779	0.183809	0.262307	0.159763	0.031654	4.48447e-07	1.19935e-06	-0.0927392	0.0422164	0.0280379	0.0460689	-0.0269486	0.0318705	0.397796	0.497496	0.0517617	0.038002	0.173173	0.24891
M-VLDL-C %	-0.249372	0.0369081	1.41296e-11	6.8439e-11	-0.501439	0.0639466	4.45101e-15	4.06052e-14	-0.287189	0.0458667	3.81569e-10	1.51305e-09	-0.245693	0.0414492	3.07467e-09	1.0608e-08	-0.00109469	0.0273482	0.968071	0.975286	-0.0150024	0.0349914	0.668109	0.73701
M-VLDL-CE	-0.12229	0.0215033	1.29245e-08	4.15091e-08	-0.200962	0.0350564	9.89374e-09	3.24053e-08	0.0470692	0.0365227	0.19748	0.278081	-0.152996	0.0449293	0.000660982	0.00127813	-0.0271702	0.0297912	0.361758	0.460954	0.0331986	0.0377938	0.379718	0.478916
M-VLDL-CE %	-0.257373	0.0389478	3.89192e-11	1.75372e-10	-0.511329	0.0659337	8.8202e-15	7.66997e-14	-0.307035	0.0455208	1.53084e-11	7.27272e-11	-0.249203	0.0414684	1.86152e-09	6.5285e-09	0.00232209	0.0273641	0.932374	0.949616	-0.0151337	0.0351751	0.667021	0.736895
M-VLDL-FC	0.0659	0.027646	0.0171393	0.0288959	0.158769	0.0416436	0.000137526	0.000281682	0.256885	0.0355752	5.16413e-13	3.05939e-12	-0.00480289	0.0362755	0.894668	0.920035	-0.0237599	0.0331001	0.472869	0.569357	0.0667656	0.0369972	0.0711352	0.111111
M-VLDL-FC %	-0.226943	0.0333434	1.00187e-11	4.96592e-11	-0.467044	0.0621554	5.72872e-14	4.15542e-13	-0.232399	0.047216	8.5645e-07	2.23037e-06	-0.245855	0.0425932	7.82602e-09	2.58033e-08	-0.0135091	0.0286022	0.636705	0.712937	0.0075381	0.0344141	0.826618	0.869294
M-VLDL-L	0.142224	0.0363613	9.17556e-05	0.000191361	0.306474	0.0572643	8.70277e-08	2.51282e-07	0.313629	0.0420509	8.76279e-14	5.89605e-13	0.0622287	0.0355694	0.0802048	0.123847	-0.025489	0.0331414	0.441834	0.54388	0.0732667	0.039099	0.0609472	0.0963109
M-VLDL-P	0.117841	0.0332799	0.000398747	0.000782238	0.247007	0.0515367	1.64446e-06	4.10977e-06	0.294569	0.040274	2.5906e-13	1.59182e-12	0.0362986	0.0357505	0.309948	0.40679	-0.0245057	0.0334455	0.463738	0.561089	0.0675445	0.0364492	0.0638664	0.10071
M-VLDL-PL	0.107987	0.0325689	0.000914293	0.001752	0.229035	0.0489932	2.94198e-06	7.14823e-06	0.292046	0.0399584	2.6964e-13	1.65002e-12	0.0340949	0.0360101	0.343733	0.444462	-0.0225536	0.0338737	0.505529	0.598801	0.0633893	0.0375438	0.0913331	0.139438
M-VLDL-PL %	-0.21209	0.0305902	4.11261e-12	2.15333e-11	-0.445304	0.0547997	4.43585e-16	4.67809e-15	-0.188956	0.0444705	2.14719e-05	4.75129e-05	-0.223324	0.040508	3.52597e-08	1.07002e-07	0.00165362	0.0302801	0.956448	0.968168	-0.00358042	0.0347055	0.917831	0.937373
M-VLDL-TG	0.20532	0.0402387	3.35116e-07	9.11002e-07	0.425492	0.0634714	2.03233e-11	9.56355e-11	0.341792	0.0408834	6.26216e-17	7.82507e-16	0.142233	0.036335	9.0599e-05	0.000189214	-0.0176274	0.0322103	0.5842	0.668235	0.0536469	0.0359255	0.135364	0.201085
M-VLDL-TG %	0.245167	0.0360161	9.95479e-12	4.95076e-11	0.493972	0.0631048	4.96453e-15	4.50137e-14	0.272457	0.0447662	1.15605e-09	4.25505e-09	0.246503	0.0400406	7.44514e-10	2.80277e-09	0.00624839	0.0281909	0.82459	0.868389	0.0142986	0.0337896	0.672175	0.739293
MUFA	0.216278	0.0425646	3.75118e-07	1.01418e-06	0.390335	0.0626901	4.77229e-10	1.86747e-09	0.3404	0.0428527	1.96558e-15	1.8736e-14	0.147227	0.0386908	0.000141673	0.000289379	-0.0220142	0.0308024	0.4748	0.570297	0.0592445	0.0356826	0.0968503	0.147407
MUFA %	0.342913	0.0530452	1.01599e-10	4.27984e-10	0.516469	0.0680204	3.12955e-14	2.41121e-13	0.394406	0.0465273	2.31305e-17	3.09866e-16	0.25477	0.0456954	2.46974e-08	7.63515e-08	-0.0321419	0.0306882	0.294928	0.390872	0.0304169	0.0386929	0.431802	0.533297
non-HDL-C	-0.0412897	0.019894	0.0379416	0.0617319	-0.00437069	0.0248318	0.860284	0.892703	0.162273	0.0312231	2.0229e-07	5.61527e-07	-0.0977675	0.0392901	0.0128337	0.0220876	-0.0355565	0.0323287	0.271401	0.364895	0.0891531	0.0376893	0.0180071	0.0301538
Omega-3	-0.0262649	0.0238677	0.271142	0.364876	0.102752	0.0336666	0.00227295	0.00424608	0.150799	0.0254074	2.93396e-09	1.01697e-08	-0.0449566	0.0338703	0.184404	0.262904	0.0164825	0.0366403	0.652821	0.726606	0.0646077	0.0404485	0.110203	0.166198
Omega-3 %	-8.11166	2.01276	5.57486e-05	0.000118936	-3.78623	1.69414	0.0254239	0.0420059	-1.43398	2.24893	0.523715	0.614652	-11.5261	2.38021	1.28224e-06	3.27049e-06	5.3122	3.9782	0.18177	0.259646	-0.180068	4.99436	0.971239	0.976493
Omega-6	-0.0591792	0.017751	0.000856546	0.00164346	0.00322652	0.0240525	0.893288	0.919252	0.115036	0.0313073	0.000238393	0.000477108	-0.079792	0.0301606	0.00815532	0.0144197	-0.0145314	0.0326628	0.656398	0.73004	0.0760629	0.0435092	0.0804291	0.124064
Omega-6 %	-20.0072	7.51465	0.00775802	0.0137993	-75.1751	7.53031	1.80911e-23	1.64844e-21	-48.1754	7.79997	6.55991e-10	2.50118e-09	0.1342	0.1219	0.3374	0.4683	-27.6349	26.3723	0.294697	0.390872	2.4253	31.0763	0.937794	0.952752
Omega-6/Omega-3	-0.310871	0.0494781	3.32085e-10	1.32389e-09	-0.518514	0.0697279	1.03588e-13	6.84601e-13	-0.396174	0.0439747	2.07672e-19	5.71866e-18	-0.231557	0.0426067	5.48698e-08	1.61544e-07	0.0141686	0.0326631	0.664449	0.736895	-0.0385023	0.0414476	0.352921	0.453189
Phenylalanine	0.334507	0.0598103	2.23423e-08	6.93592e-08	0.384565	0.0685106	1.98605e-08	6.20433e-08	0.197747	0.0448314	1.02942e-05	2.35863e-05	0.328726	0.0872591	0.000165061	0.000335767	0.0204555	0.0581736	0.725116	0.785321	-0.0198382	0.0720591	0.783082	0.832935
Phosphatidylcholines	-0.174743	0.0233873	7.91582e-14	5.42434e-13	-0.124846	0.0254974	9.75944e-07	2.51949e-06	-0.00825278	0.0277387	0.76607	0.81746	-0.114033	0.0259621	1.12165e-05	2.56205e-05	0.0101031	0.0322041	0.753732	0.810412	0.0991932	0.0384758	0.00993539	0.0173811
Phosphoglycerides	-0.116026	0.0187367	5.92305e-10	2.26416e-09	-0.0395884	0.0225103	0.0786319	0.121798	0.0403628	0.0266008	0.129178	0.192666	-0.0727062	0.0261432	0.00541798	0.00977736	0.016938	0.0341379	0.619778	0.699249	0.111099	0.0405928	0.00620175	0.0111377
PUFA	-0.0670973	0.0180977	0.000209306	0.000422305	0.0131786	0.0255048	0.605358	0.68715	0.117021	0.0303788	0.000117125	0.000242232	-0.0789932	0.031223	0.0114072	0.019793	-0.00505049	0.0300874	0.866693	0.897474	0.0952748	0.0428311	0.0261195	0.0431072
PUFA %	-0.347015	0.0449199	1.11688e-14	9.54482e-14	-0.535896	0.0581646	3.1588e-20	1.17428e-18	-0.387987	0.0427486	1.12614e-19	3.34914e-18	-0.268752	0.0410042	5.59173e-11	2.46003e-10	0.0241012	0.0337704	0.475427	0.570589	-0.0227607	0.0398235	0.567634	0.654319
PUFA/MUFA	-0.343425	0.0494243	3.69171e-12	1.96759e-11	-0.525577	0.0643398	3.11537e-16	3.38142e-15	-0.395297	0.0451035	1.8808e-18	3.32946e-17	-0.27519	0.0432206	1.92646e-10	7.80556e-10	0.0331893	0.0304327	0.275458	0.36938	-0.0188272	0.0370348	0.611196	0.691666
Pyruvate	0.071248	0.0289486	0.0138477	0.0236684	0.0568142	0.0347243	0.101807	0.154635	0.0732481	0.0372151	0.0490406	0.0786661	0.0693739	0.0455854	0.128048	0.191172	-0.0388253	0.0364425	0.286702	0.381844	-0.0121551	0.0570022	0.831141	0.872815
Remnant-C	0.00410477	0.0218713	0.851129	0.885675	0.0401815	0.0282062	0.154284	0.225142	0.190806	0.0315749	1.51319e-09	5.42195e-09	-0.0670435	0.0384273	0.0810403	0.124878	-0.0264435	0.031832	0.40613	0.505792	0.0704482	0.038659	0.0684099	0.107305
S-HDL-C	-0.0589961	0.0159316	0.000212987	0.00042915	0.0591325	0.023914	0.0134092	0.0229982	0.0770336	0.0236902	0.00114711	0.00218687	-0.0316382	0.0270374	0.241934	0.330051	-0.0411156	0.0281671	0.144371	0.213188	0.17748	0.0399896	9.074e-06	2.09194e-05
S-HDL-C %	-0.231409	0.0396311	5.24906e-09	1.75868e-08	-0.377698	0.0553667	8.99365e-12	4.48777e-11	-0.242611	0.0407284	2.57228e-09	8.95782e-09	-0.194324	0.0475653	4.39988e-05	9.49582e-05	-0.0328499	0.0293433	0.262927	0.355429	0.0443756	0.0357304	0.214252	0.296917
S-HDL-CE	-0.0520839	0.0170762	0.00228774	0.00426834	0.0559202	0.0233164	0.0164705	0.0278314	0.0637499	0.0258865	0.0137905	0.0235977	-0.0291867	0.0288934	0.312423	0.409677	-0.0531586	0.0282338	0.0597276	0.094484	0.189288	0.0411032	4.12124e-06	9.80525e-06
S-HDL-CE %	-0.173979	0.0363556	1.70586e-06	4.25607e-06	-0.309406	0.0511744	1.48389e-09	5.34271e-09	-0.215925	0.0356503	1.38889e-09	5.05679e-09	-0.159817	0.0468283	0.000642926	0.00124645	-0.0416359	0.0305734	0.17325	0.24891	0.0502384	0.0401364	0.210682	0.293337
S-HDL-FC	-0.0749044	0.0159212	2.54234e-06	6.23839e-06	0.05709	0.0252858	0.0239591	0.0396739	0.118712	0.0243064	1.03966e-06	2.67934e-06	-0.0374996	0.0245198	0.126176	0.188566	-0.00978588	0.0328161	0.765547	0.81746	0.144078	0.0373721	0.000115629	0.000239472
S-HDL-FC %	-0.296046	0.038875	2.62985e-14	2.0691e-13	-0.370296	0.0612105	1.45246e-09	5.24226e-09	-0.170232	0.0535719	0.00148478	0.00281256	-0.188698	0.052161	0.000297338	0.000587955	0.0441615	0.0305904	0.148842	0.218057	-0.00299965	0.0435622	0.945102	0.959118
S-HDL-L	0.0357678	0.0197371	0.0699528	0.109495	0.200046	0.0362956	3.55621e-08	1.07596e-07	0.174889	0.0240054	3.20783e-13	1.94695e-12	0.0308267	0.0240589	0.200088	0.28016	-0.0270052	0.030038	0.368635	0.468513	0.133094	0.0319786	3.15516e-05	6.88946e-05
S-HDL-P	-0.00934563	0.0172672	0.588345	0.671812	0.130182	0.0276377	2.4737e-06	6.07998e-06	0.134746	0.0244822	3.71633e-08	1.12093e-07	-0.00100085	0.026316	0.969662	0.976091	-0.0417848	0.0291091	0.151158	0.221014	0.179413	0.0370587	1.2898e-06	3.28413e-06
S-HDL-PL	0.0332876	0.0189235	0.0785674	0.121798	0.180006	0.0343512	1.60442e-07	4.48455e-07	0.15401	0.0236064	6.84243e-11	2.94919e-10	0.0317359	0.0257813	0.218335	0.301452	-0.0273731	0.0301035	0.363191	0.462385	0.121404	0.0316883	0.000127518	0.000262994
S-HDL-PL %	-0.013072	0.0237976	0.582801	0.667148	-0.0792926	0.0275222	0.0039637	0.0072676	-0.149679	0.0374535	6.43114e-05	0.000136811	0.0157245	0.0406394	0.69881	0.763853	0.0535498	0.0377597	0.15614	0.227183	-0.0602584	0.0424223	0.155479	0.226442
S-HDL-TG	0.234699	0.0389465	1.67859e-09	5.94299e-09	0.458827	0.0604701	3.25728e-14	2.49669e-13	0.371501	0.0400693	1.83626e-20	7.58477e-19	0.188001	0.0355815	1.26623e-07	3.56607e-07	-0.013572	0.0322628	0.673995	0.739653	0.0159965	0.0370335	0.665779	0.736895
S-HDL-TG %	0.271782	0.041053	3.58569e-11	1.63055e-10	0.472117	0.0621673	3.09463e-14	2.40928e-13	0.368237	0.0417497	1.14347e-18	2.32923e-17	0.215335	0.0398811	6.68553e-08	1.94929e-07	0.00251497	0.032341	0.938016	0.952752	-0.0197801	0.0380811	0.603467	0.686052
S-LDL-C	0.0297032	0.0262829	0.25842	0.349973	0.0992459	0.0349844	0.00455594	0.00828201	0.212807	0.0315663	1.56677e-11	7.4197e-11	-0.0570224	0.0393361	0.147165	0.216293	-0.0463696	0.0342346	0.175588	0.251299	0.0673162	0.0476703	0.157915	0.229316
S-LDL-C %	-0.216871	0.034936	5.37794e-10	2.06641e-09	-0.289213	0.0476801	1.31384e-09	4.82391e-09	-0.127754	0.0346133	0.000223455	0.000449024	-0.222202	0.0488668	5.43889e-06	1.27969e-05	-0.029197	0.0259413	0.260376	0.352301	0.118006	0.0471048	0.0122389	0.0211128
S-LDL-CE	0.0648654	0.0292329	0.0264925	0.0436744	0.159815	0.0424906	0.000169101	0.000343047	0.248786	0.0337885	1.79758e-13	1.13745e-12	-0.0217426	0.0372488	0.559414	0.646347	-0.0461999	0.0331428	0.163328	0.236484	0.104555	0.0383702	0.00643207	0.0115374
S-LDL-CE %	0.0890958	0.0262154	0.000677304	0.00130629	0.245023	0.050178	1.04444e-06	2.687e-06	0.220342	0.0416696	1.2377e-07	3.49234e-07	0.038395	0.034344	0.263587	0.355998	-0.0154091	0.0350706	0.660391	0.733384	0.0690519	0.0402693	0.0863909	0.132519
S-LDL-FC	-0.100009	0.0320252	0.00179127	0.00337595	-0.149858	0.0468068	0.00136658	0.00259529	0.0818399	0.0508404	0.107454	0.162713	-0.179446	0.0677976	0.00812587	0.0143847	-0.02481	0.0515391	0.630245	0.709443	0.109129	0.0610381	0.0737936	0.115114
S-LDL-FC %	-0.222971	0.0404564	3.56e-08	1.07596e-07	-0.421246	0.0680068	5.85904e-10	2.24546e-09	-0.288246	0.0447763	1.21481e-10	5.03182e-10	-0.197544	0.0445272	9.14453e-06	2.10494e-05	-0.00151722	0.0276084	0.956174	0.968168	-0.00325237	0.0372248	0.930377	0.948232
S-LDL-L	0.058612	0.0293278	0.0456612	0.0737223	0.14604	0.0401364	0.000274137	0.000542798	0.241198	0.0336938	8.15385e-13	4.71781e-12	-0.0351711	0.0379281	0.353766	0.453883	-0.0418523	0.0335695	0.212494	0.295307	0.0654687	0.0468822	0.162579	0.235628
S-LDL-P	0.0704871	0.0289572	0.0149256	0.025365	0.157719	0.0414733	0.000143007	0.000291672	0.250041	0.0336217	1.03082e-13	6.84296e-13	-0.029576	0.0392757	0.451429	0.551581	-0.0352326	0.0326379	0.280366	0.374914	0.0771285	0.0371622	0.0379441	0.0617319
S-LDL-PL	0.0417733	0.0392202	0.286832	0.381844	0.0945265	0.0477926	0.0479457	0.0771593	0.230926	0.0490035	2.4476e-06	6.0258e-06	-0.0788538	0.0567451	0.164646	0.23816	-0.0285352	0.0513803	0.578639	0.663405	0.0938644	0.0558379	0.0927599	0.141471
S-LDL-PL %	-0.0851113	0.0250164	0.000668399	0.00129079	-0.296818	0.0534492	2.80359e-08	8.6135e-08	-0.236497	0.0417678	1.49456e-08	4.72854e-08	-0.0722465	0.0365782	0.0482543	0.0775721	0.0166808	0.0348753	0.632438	0.710836	-0.05721	0.0391395	0.143825	0.212803
S-LDL-TG	0.196839	0.0398877	8.02191e-07	2.10381e-06	0.408096	0.063665	1.45462e-10	5.97518e-10	0.343439	0.0416862	1.74153e-16	2.0391e-15	0.144336	0.0357932	5.51888e-05	0.000117911	-0.0155192	0.0299209	0.603988	0.686119	0.0345228	0.0369574	0.35024	0.450524
S-LDL-TG %	0.218036	0.0367988	3.1213e-09	1.07439e-08	0.443991	0.0654979	1.21256e-11	5.95074e-11	0.285776	0.0437837	6.71012e-11	2.91601e-10	0.220428	0.0429484	2.86076e-07	7.84861e-07	0.0115672	0.0273852	0.67274	0.739367	-0.00790654	0.0369127	0.830395	0.872648
S-VLDL-C	0.0875196	0.0316294	0.00565688	0.0101961	0.18384	0.0433526	2.22947e-05	4.92603e-05	0.289985	0.0397651	3.04382e-13	1.85498e-12	0.0229876	0.0383224	0.548608	0.637328	-0.019546	0.0334294	0.558752	0.646084	0.0425509	0.0394054	0.28022	0.374914
S-VLDL-C %	-0.166754	0.0299808	2.6666e-08	8.2096e-08	-0.406703	0.0566399	6.94577e-13	4.06628e-12	-0.189087	0.0414634	5.10734e-06	1.20358e-05	-0.195876	0.0390467	5.26303e-07	1.40002e-06	-0.0164784	0.0265179	0.534333	0.624648	-0.00994806	0.0353415	0.778339	0.829076
S-VLDL-CE	0.119129	0.0342345	0.000501778	0.000977908	0.223635	0.0463284	1.38488e-06	3.48445e-06	0.309247	0.0393683	3.99075e-15	3.68587e-14	0.0412741	0.0362659	0.255081	0.346082	-0.0154064	0.0341347	0.651744	0.726606	0.046668	0.0391636	0.233411	0.319597
S-VLDL-CE %	-0.106136	0.0259974	4.45465e-05	9.5862e-05	-0.335333	0.04889	6.93786e-12	3.53308e-11	-0.104075	0.0400116	0.00929179	0.0162935	-0.154264	0.0420327	0.000242466	0.000484607	-0.00478006	0.0267315	0.858081	0.891661	-0.0274471	0.0350085	0.433034	0.534375
S-VLDL-FC	0.0635897	0.0280883	0.0235791	0.0390882	0.140185	0.0383435	0.000256159	0.000510601	0.262031	0.0351419	8.89529e-14	5.95824e-13	-0.0110462	0.0359055	0.758351	0.812441	-0.0263054	0.0333397	0.430106	0.531644	0.0610026	0.0379282	0.107754	0.163002
S-VLDL-FC %	-0.222184	0.0396494	2.09801e-08	6.54035e-08	-0.463179	0.070006	3.68356e-11	1.66995e-10	-0.277488	0.04593	1.5265e-09	5.4565e-09	-0.239194	0.0461475	2.18052e-07	6.01565e-07	-0.0143203	0.0279271	0.608109	0.688696	0.0183178	0.038436	0.633661	0.711672
S-VLDL-L	0.162693	0.0358367	5.62982e-06	1.32252e-05	0.329946	0.0540058	9.99674e-10	3.7256e-09	0.337523	0.0394461	1.16284e-17	1.71203e-16	0.0931487	0.033948	0.00607204	0.0109179	-0.0126231	0.032517	0.697868	0.763598	0.0497508	0.0392729	0.205228	0.286548
S-VLDL-P	0.165348	0.0358276	3.92905e-06	9.39309e-06	0.338232	0.0549209	7.34196e-10	2.77094e-09	0.342256	0.0393778	3.57364e-18	5.90444e-17	0.100442	0.0347259	0.00382286	0.00701802	-0.0118332	0.0327238	0.717645	0.778933	0.0507679	0.0386537	0.189046	0.267542
S-VLDL-PL	0.115169	0.0330757	0.000497685	0.000971204	0.239235	0.0500728	1.77277e-06	4.41559e-06	0.303353	0.0406385	8.35016e-14	5.68015e-13	0.0497231	0.036548	0.173675	0.24928	-0.0177686	0.033626	0.59721	0.680499	0.0519471	0.0376236	0.16737	0.241162
S-VLDL-PL %	-0.224251	0.0383531	5.00488e-09	1.69142e-08	-0.467121	0.0672991	3.89413e-12	2.04614e-11	-0.279417	0.0432682	1.06235e-10	4.44989e-10	-0.237167	0.0445393	1.01017e-07	2.88316e-07	-0.0197255	0.0288803	0.494601	0.58981	-0.00185306	0.0372994	0.960377	0.969505
S-VLDL-TG	0.202492	0.0383856	1.32598e-07	3.72727e-07	0.42999	0.0618906	3.71571e-12	1.97331e-11	0.346409	0.0404844	1.16233e-17	1.71203e-16	0.15985	0.0365775	1.2414e-05	2.79691e-05	-0.00487206	0.031262	0.876154	0.904751	0.0278983	0.0375902	0.457985	0.556847
S-VLDL-TG %	0.191115	0.03339	1.04213e-08	3.38352e-08	0.432422	0.0621254	3.39158e-12	1.82727e-11	0.226623	0.0409135	3.04058e-08	9.28407e-08	0.215493	0.0420661	3.01161e-07	8.24726e-07	0.0163371	0.0274758	0.552112	0.6399	0.00501362	0.0346531	0.884963	0.911948
SFA	0.126077	0.0337231	0.000185055	0.000374899	0.294709	0.0567864	2.10534e-07	5.81903e-07	0.275144	0.0377931	3.33136e-13	2.01371e-12	0.0780926	0.0358174	0.0292353	0.0479305	-0.00992405	0.0333948	0.766334	0.81746	0.0951985	0.0388841	0.0143547	0.0244227
SFA %	0.174058	0.0358764	1.2247e-06	3.12909e-06	0.334038	0.0414339	7.50892e-16	7.64778e-15	0.190094	0.0355213	8.7201e-08	2.51294e-07	0.113063	0.0446572	0.0113483	0.0197137	-0.00411755	0.0413869	0.92075	0.939064	0.0810368	0.0586058	0.166744	0.240493
Sphingomyelins	-0.215737	0.0224511	7.3137e-22	4.18288e-20	-0.280386	0.0318802	1.43061e-18	2.62632e-17	-0.0762723	0.0372121	0.0403973	0.0656511	-0.188788	0.0382404	7.93919e-07	2.08579e-06	-0.0203457	0.0337639	0.546783	0.6367	0.109136	0.0409514	0.00769836	0.0137095
TG/PG	0.297675	0.0394354	4.40573e-14	3.25937e-13	0.504561	0.0564639	4.03525e-19	1.00007e-17	0.364847	0.0423921	7.53327e-18	1.16687e-16	0.212167	0.0371263	1.09873e-08	3.55951e-08	-0.011642	0.0324779	0.720001	0.780351	0.0138067	0.0373951	0.711971	0.77447
Total BCAA	0.319513	0.0364231	1.75124e-18	3.17572e-17	0.524444	0.046422	1.35256e-29	5.02812e-27	0.252081	0.0309524	3.81992e-16	4.08466e-15	0.162853	0.0397758	4.23488e-05	9.15301e-05	-0.000114181	0.0382711	0.99762	0.998291	-0.0203634	0.0537443	0.704767	0.768884
Total cholines	-0.161851	0.0204586	2.55056e-15	2.41572e-14	-0.12077	0.0245999	9.13632e-07	2.36685e-06	-0.00515526	0.0285372	0.856642	0.890788	-0.113918	0.0292404	9.78357e-05	0.000203471	0.0129944	0.033621	0.699129	0.763853	0.112479	0.0441946	0.0109249	0.0190226
Total fatty acids	0.101727	0.0314593	0.00122237	0.00232735	0.255103	0.0543137	2.64211e-06	6.45126e-06	0.263691	0.0386545	8.99355e-12	4.48777e-11	0.0506821	0.0317018	0.109884	0.165886	-0.0194277	0.0308707	0.529136	0.620035	0.097798	0.0387772	0.0116672	0.0201969
Total triglycerides	0.231894	0.0397609	5.46979e-09	1.82777e-08	0.450078	0.0597391	4.91812e-14	3.58917e-13	0.348813	0.0412837	2.93347e-17	3.89471e-16	0.1661	0.0360133	3.98454e-06	9.51045e-06	-0.0150504	0.0309017	0.62623	0.705993	0.0385904	0.0353871	0.275483	0.36938
Total-C	-0.163375	0.020494	1.56287e-15	1.51909e-14	-0.182487	0.0279824	6.96113e-11	2.99168e-10	0.0189044	0.0339768	0.577943	0.663405	-0.168518	0.0385587	1.24004e-05	2.79691e-05	-0.0209572	0.0305297	0.492429	0.588146	0.103628	0.0399176	0.00942997	0.0165163
Total-CE	-0.182509	0.021384	1.40326e-17	1.98729e-16	-0.200755	0.0287445	2.86628e-12	1.55553e-11	-0.000130532	0.0338256	0.996921	0.998264	-0.169274	0.0370686	4.95907e-06	1.17236e-05	-0.0238465	0.030989	0.441587	0.54388	0.10551	0.0390951	0.00695906	0.0124376
Total-FC	-0.0956276	0.0174295	4.09916e-08	1.22645e-07	-0.0826412	0.0223645	0.000219719	0.000442114	0.0927185	0.0319854	0.00374622	0.00688582	-0.125739	0.0382585	0.00101419	0.00193843	-0.0126671	0.0320043	0.692258	0.758018	0.0958061	0.0416761	0.0215147	0.0357856
Total-L	-0.0384261	0.0178075	0.030938	0.0504993	0.0564265	0.0294944	0.055732	0.0888248	0.158688	0.0318453	6.25816e-07	1.65585e-06	-0.058157	0.0304155	0.0558656	0.0889423	-0.018993	0.031705	0.549138	0.637446	0.0986825	0.0399564	0.0135206	0.0231626
Total-P	-0.24893	0.0273726	9.53483e-20	2.95381e-18	-0.244129	0.0287142	1.863e-17	2.51843e-16	-0.12792	0.0279725	4.80692e-06	1.1382e-05	-0.168901	0.0316545	9.51504e-08	2.72094e-07	-0.00477733	0.0301747	0.874203	0.903363	0.127246	0.0387296	0.00101801	0.00194324
Total-PL	-0.113649	0.018219	4.43421e-10	1.73976e-09	-0.0619615	0.0220856	0.00502368	0.00909893	0.0513964	0.0295141	0.0816104	0.125366	-0.0967804	0.0288734	0.000802638	0.00154401	-0.00260254	0.0326768	0.93652	0.952752	0.106472	0.0449644	0.0178884	0.0299889
Tyrosine	0.236155	0.0485549	1.15224e-06	2.95411e-06	0.287734	0.067283	1.89868e-05	4.20766e-05	0.171545	0.0361142	2.03331e-06	5.05608e-06	0.132217	0.0436373	0.00244633	0.0045528	0.0794756	0.0374883	0.0340054	0.0554452	-0.0405099	0.0424607	0.340055	0.440089
Unsaturation	-0.290335	0.0420947	5.30425e-12	2.72921e-11	-0.433992	0.0529878	2.60298e-16	2.91025e-15	-0.268347	0.0432076	5.27629e-10	2.04319e-09	-0.246217	0.0433704	1.37015e-08	4.38152e-08	0.0208091	0.0367896	0.571649	0.658437	0.011804	0.0369223	0.749197	0.806702
Valine	0.335407	0.0323768	3.78986e-25	5.1232e-23	0.530445	0.0417121	4.76992e-37	7.09287e-34	0.247814	0.0279745	8.10385e-19	1.79857e-17	0.154406	0.0378005	4.41202e-05	9.50822e-05	0.0237256	0.0348076	0.495478	0.590366	-0.0281203	0.0490268	0.566258	0.653239
VLDL particle size	0.252695	0.0385961	5.86395e-11	2.56462e-10	0.483778	0.0601421	8.70137e-16	8.74253e-15	0.322264	0.0460066	2.47467e-12	1.35288e-11	0.172953	0.0342574	4.45001e-07	1.19228e-06	-0.0238092	0.0316556	0.451971	0.55179	0.0513261	0.0370957	0.166477	0.240341
VLDL-C	0.141921	0.0354952	6.37907e-05	0.000135898	0.254012	0.0482748	1.42659e-07	4.00252e-07	0.306331	0.0399247	1.68389e-14	1.40671e-13	0.0488115	0.0371683	0.189097	0.267542	-0.0141511	0.0332139	0.670065	0.738065	0.0475588	0.0384347	0.215941	0.298979
VLDL-CE	0.0775795	0.0289672	0.00740227	0.0131981	0.147997	0.0383772	0.00011508	0.000238666	0.257554	0.0371025	3.87503e-12	2.04332e-11	-0.00191888	0.0367892	0.958402	0.968169	-0.0202363	0.0323922	0.532149	0.623075	0.0405395	0.0398058	0.308473	0.405212
VLDL-FC	0.173427	0.0399161	1.39415e-05	3.12214e-05	0.314116	0.0566423	2.92931e-08	8.98121e-08	0.323056	0.0426574	3.63921e-14	2.73309e-13	0.0690469	0.0362567	0.0568595	0.0904278	-0.0292001	0.0326678	0.371402	0.471224	0.0504247	0.0383254	0.188275	0.266887
VLDL-L	0.19841	0.0425987	3.19854e-06	7.7463e-06	0.383415	0.0635257	1.58382e-09	5.63429e-09	0.337978	0.0443674	2.58236e-14	2.05346e-13	0.111172	0.03612	0.00208498	0.0039146	-0.0294652	0.0308279	0.339176	0.439333	0.0460786	0.0361561	0.202509	0.283284
VLDL-P	0.143117	0.0360489	7.18478e-05	0.000151758	0.28515	0.0546835	1.84256e-07	5.14051e-07	0.318238	0.0420128	3.59697e-14	2.72892e-13	0.0674746	0.0366196	0.0653901	0.102785	-0.0107772	0.0318079	0.734745	0.794016	0.0507667	0.0394105	0.197693	0.278117
VLDL-PL	0.186491	0.0412622	6.19358e-06	1.44809e-05	0.342159	0.0597316	1.01463e-08	3.30869e-08	0.337849	0.0436773	1.03305e-14	8.87944e-14	0.094495	0.0370918	0.0108468	0.0189087	-0.0301707	0.032255	0.349591	0.45008	0.0422577	0.0367776	0.250553	0.340871
VLDL-TG	0.224409	0.0409082	4.11893e-08	1.22989e-07	0.445712	0.0635512	2.32562e-12	1.27609e-11	0.339074	0.0430754	3.50033e-15	3.25312e-14	0.158937	0.0364248	1.28033e-05	2.88025e-05	-0.0250773	0.0305636	0.411933	0.512161	0.0426611	0.0351806	0.22527	0.310164
XL-HDL-C	-0.346986	0.0392006	8.63178e-19	1.86021e-17	-0.535935	0.0611394	1.85465e-18	3.32273e-17	-0.3653	0.0506624	5.57565e-13	3.29008e-12	-0.243802	0.0453269	7.50036e-08	2.17833e-07	0.0256274	0.0347076	0.460284	0.558354	-0.0250627	0.0455286	0.581989	0.666732
XL-HDL-C %	0.179402	0.0323771	3.00732e-08	9.20141e-08	0.237096	0.0317675	8.42621e-14	5.69535e-13	0.181774	0.0376287	1.36031e-06	3.43425e-06	0.0638668	0.0441752	0.148244	0.21761	-0.0900685	0.0390937	0.0212275	0.0353475	0.0738425	0.0496053	0.136592	0.202707
XL-HDL-CE	-0.358176	0.0406471	1.23112e-18	2.3775e-17	-0.542019	0.0607231	4.41407e-19	1.07602e-17	-0.372836	0.0506206	1.76738e-13	1.12311e-12	-0.244549	0.0447372	4.59438e-08	1.36637e-07	0.0287374	0.0345313	0.405288	0.505166	-0.0029877	0.0449972	0.947061	0.959973
XL-HDL-CE %	-0.246074	0.0339676	4.34428e-13	2.59435e-12	-0.308064	0.0375324	2.25001e-16	2.57367e-15	-0.187877	0.0350384	8.22999e-08	2.38557e-07	-0.177169	0.0474242	0.000187093	0.000378513	-0.0517692	0.0291119	0.0753576	0.117214	0.121342	0.0446494	0.00657443	0.0117785
XL-HDL-FC	-0.288866	0.038982	1.26069e-13	8.22216e-13	-0.49244	0.0656044	6.08667e-14	4.3724e-13	-0.331036	0.0538741	8.01574e-10	3.00237e-09	-0.219161	0.0440239	6.41671e-07	1.69479e-06	0.0370432	0.0342743	0.279792	0.37482	-0.0399556	0.0458033	0.383028	0.482271
XL-HDL-FC %	0.402556	0.0383107	7.96276e-26	1.31562e-23	0.521151	0.043214	1.72259e-33	8.53832e-31	0.3578	0.0408669	2.03662e-18	3.56289e-17	0.217477	0.0451193	1.43528e-06	3.60517e-06	-0.06297	0.0369025	0.087936	0.134666	0.000477689	0.0502447	0.992414	0.994421
XL-HDL-L	-0.347827	0.0391642	6.61256e-19	1.53639e-17	-0.525543	0.056828	2.28801e-20	8.75135e-19	-0.368753	0.049284	7.30763e-14	5.10162e-13	-0.229793	0.044991	3.26385e-07	8.88891e-07	0.0479074	0.0363471	0.187486	0.266237	-0.0118858	0.0511914	0.816396	0.862202
XL-HDL-P	-0.366692	0.0404774	1.31424e-19	3.8319e-18	-0.527633	0.0585843	2.12972e-19	5.75799e-18	-0.349953	0.0491779	1.11058e-12	6.30318e-12	-0.241412	0.0450517	8.38912e-08	2.42697e-07	0.0414276	0.0349276	0.235583	0.321978	-0.00990261	0.0484417	0.838023	0.877835
XL-HDL-PL	-0.340008	0.039662	1.01138e-17	1.53461e-16	-0.523149	0.0556089	5.0737e-21	2.37556e-19	-0.370009	0.047902	1.12467e-14	9.55651e-14	-0.217086	0.0427228	3.74927e-07	1.01418e-06	0.0561212	0.0370535	0.129873	0.193508	-0.0289435	0.0503488	0.565387	0.652741
XL-HDL-PL %	-0.301981	0.039864	3.58299e-14	2.72892e-13	-0.500343	0.0504058	3.19899e-23	2.64272e-21	-0.375313	0.0457995	2.51241e-16	2.83026e-15	-0.18377	0.0372585	8.1268e-07	2.12756e-06	0.0738663	0.0399101	0.0641956	0.101122	-0.0607787	0.0488354	0.213293	0.295984
XL-HDL-TG	0.0125161	0.0209483	0.550188	0.638166	0.182858	0.0407644	7.26655e-06	1.69363e-05	0.196956	0.031916	6.78188e-10	2.57262e-09	0.0561185	0.0374072	0.133562	0.198805	0.0314874	0.0311987	0.312853	0.409878	0.00772908	0.0387228	0.841793	0.879747
XL-HDL-TG %	0.263987	0.0391218	1.50088e-11	7.17621e-11	0.492723	0.0631007	5.78654e-15	5.19643e-14	0.378166	0.0452084	6.01331e-17	7.57779e-16	0.198096	0.0381166	2.02407e-07	5.61527e-07	-0.0104012	0.033411	0.755564	0.811795	0.0286144	0.0375695	0.446276	0.547987
XL-VLDL-C	0.225459	0.0424237	1.06977e-07	3.04158e-07	0.402209	0.0605363	3.05074e-11	1.39583e-10	0.350011	0.0428046	2.91089e-16	3.18272e-15	0.124809	0.0363736	0.000600646	0.00116753	-0.0200721	0.0332283	0.5458	0.636054	0.0470338	0.0377986	0.213379	0.295984
XL-VLDL-C %	-0.257275	0.0336035	1.91521e-14	1.57343e-13	-0.515355	0.0566445	9.19712e-20	2.90981e-18	-0.279887	0.0479339	5.25119e-09	1.75868e-08	-0.240927	0.0377164	1.68229e-10	6.8536e-10	0.024362	0.0263266	0.354771	0.453997	-0.0259879	0.0358289	0.468247	0.565165
XL-VLDL-CE	0.208186	0.042394	9.07349e-07	2.35467e-06	0.366063	0.0575812	2.0529e-10	8.27278e-10	0.345609	0.0424408	3.84567e-16	4.08466e-15	0.106415	0.0357719	0.00293153	0.00542187	-0.017619	0.0336011	0.60003	0.683189	0.0470888	0.038926	0.226394	0.311134
XL-VLDL-CE %	-0.263313	0.0352357	7.84395e-14	5.39998e-13	-0.514549	0.0581554	8.92448e-19	1.89581e-17	-0.288697	0.047667	1.39087e-09	5.05679e-09	-0.234649	0.0388451	1.53498e-09	5.47367e-09	0.0211511	0.0253093	0.403319	0.503556	-0.0279385	0.036809	0.447845	0.54946
XL-VLDL-FC	0.244482	0.0426568	9.96201e-09	3.25572e-08	0.431394	0.0611437	1.72081e-12	9.61969e-12	0.353309	0.0431896	2.82853e-16	3.11557e-15	0.142891	0.0358689	6.7851e-05	0.00014352	-0.0176836	0.0327584	0.589322	0.672026	0.0424774	0.0372318	0.253915	0.344814
XL-VLDL-FC %	-0.207586	0.0336284	6.70298e-10	2.54919e-09	-0.473968	0.0608653	6.85331e-15	6.06599e-14	-0.232228	0.0498089	3.12584e-06	7.58259e-06	-0.228969	0.0379406	1.59018e-09	5.64341e-09	0.0303934	0.029627	0.304954	0.402009	-0.0115127	0.0371397	0.756574	0.812293
XL-VLDL-L	0.252414	0.0419344	1.75219e-09	6.16423e-09	0.456441	0.0618697	1.61339e-13	1.0341e-12	0.352755	0.0427734	1.62314e-16	1.91557e-15	0.156304	0.035135	8.64058e-06	2.00133e-05	-0.0295756	0.0321472	0.35757	0.456792	0.0419645	0.0359709	0.243363	0.331392
XL-VLDL-P	0.251377	0.0411739	1.02644e-09	3.81578e-09	0.460588	0.0614022	6.325e-14	4.52177e-13	0.360805	0.0422647	1.37994e-17	1.98729e-16	0.16858	0.0368337	4.72186e-06	1.11984e-05	-0.0180143	0.0329941	0.585076	0.668723	0.0431109	0.0365542	0.238251	0.325325
XL-VLDL-PL	0.252841	0.0417058	1.34032e-09	4.90899e-09	0.447267	0.0600267	9.25449e-14	6.17104e-13	0.358085	0.04242	3.13469e-17	4.08884e-16	0.156477	0.0362412	1.57694e-05	3.52089e-05	-0.0296497	0.0323711	0.359703	0.459123	0.0344448	0.0366264	0.346994	0.447124
XL-VLDL-PL %	0.139503	0.0313014	8.3204e-06	1.93319e-05	0.129077	0.0294867	1.20079e-05	2.72191e-05	0.228587	0.0307788	1.11291e-13	7.32257e-13	0.0414076	0.0448486	0.355864	0.455004	-0.0199675	0.0307194	0.515694	0.608119	-0.0285116	0.0368675	0.439313	0.541674
XL-VLDL-TG	0.250843	0.0401355	4.10747e-10	1.62011e-09	0.47589	0.0602763	2.90002e-15	2.71305e-14	0.345763	0.0420141	1.87723e-16	2.16391e-15	0.174989	0.0355751	8.70494e-07	2.26298e-06	-0.0255464	0.0305401	0.402881	0.503432	0.0372931	0.0359312	0.299315	0.396241
XL-VLDL-TG %	0.222885	0.0291972	2.28e-14	1.82278e-13	0.480894	0.0546617	1.39708e-18	2.59681e-17	0.223166	0.0482286	3.70557e-06	8.93061e-06	0.224269	0.0372594	1.75351e-09	6.16423e-09	-0.0301707	0.0258491	0.243135	0.331385	0.0272534	0.0361021	0.45031	0.550667
XS-VLDL-C	-0.0764258	0.0182744	2.888e-05	6.32468e-05	-0.142781	0.0283364	4.68513e-07	1.25077e-06	0.0788565	0.0325088	0.015279	0.0259064	-0.122543	0.041697	0.00329378	0.00606171	-0.00657897	0.03143	0.834197	0.874795	0.00590155	0.03644	0.871343	0.901034
XS-VLDL-C %	-0.2597	0.0448961	7.27432e-09	2.40911e-08	-0.486244	0.0745296	6.8382e-11	2.94919e-10	-0.320191	0.0466426	6.65918e-12	3.40282e-11	-0.244011	0.0444433	4.01063e-08	1.20481e-07	-0.0164895	0.0296908	0.578639	0.663405	0.0062709	0.0376256	0.867633	0.897822
XS-VLDL-CE	-0.120609	0.0203236	2.94887e-09	1.01976e-08	-0.21664	0.0366262	3.32116e-09	1.13792e-08	0.0240011	0.0355295	0.499342	0.594017	-0.153516	0.0411139	0.000188518	0.000380878	-0.00716462	0.0300821	0.81175	0.858515	0.00694485	0.0357645	0.846033	0.881605
XS-VLDL-CE %	-0.277266	0.0421377	4.70476e-11	2.10089e-10	-0.50042	0.0678855	1.68689e-13	1.07657e-12	-0.335355	0.0456244	1.97708e-13	1.23009e-12	-0.253914	0.0404713	3.52069e-10	1.3998e-09	-0.00662567	0.0297051	0.823498	0.867854	0.000950956	0.037558	0.9798	0.984434
XS-VLDL-FC	0.0328342	0.0242158	0.175131	0.250886	0.0399199	0.0275407	0.147202	0.216293	0.19567	0.0330961	3.37585e-09	1.154e-08	-0.0353167	0.0391587	0.367116	0.466982	0.00653668	0.0340763	0.847879	0.882911	0.0161721	0.0375757	0.666914	0.736895
XS-VLDL-FC %	-0.052094	0.0212486	0.0142205	0.0242777	-0.253919	0.0488256	1.98726e-07	5.53382e-07	-0.113532	0.037718	0.0026124	0.0048558	-0.166836	0.0418367	6.6689e-05	0.000141263	-0.0219999	0.0365623	0.547368	0.636707	0.04069	0.0430747	0.344843	0.44551
XS-VLDL-L	0.0510807	0.0249481	0.0406109	0.0659248	0.091548	0.0321104	0.00435762	0.00794091	0.225491	0.0345494	6.72624e-11	2.91601e-10	-0.00721455	0.0344675	0.834203	0.874795	-0.000707173	0.0326316	0.98271	0.986095	0.032934	0.0372447	0.376555	0.476949
XS-VLDL-P	0.0575742	0.0262556	0.0283196	0.0464805	0.088723	0.0312542	0.00452901	0.00824313	0.222545	0.0334004	2.68397e-11	1.24332e-10	-0.00921327	0.0377888	0.807379	0.855108	-0.00658047	0.0330887	0.842362	0.879747	0.0246514	0.0369078	0.504185	0.597866
XS-VLDL-PL	0.0930345	0.0299162	0.0018719	0.00352344	0.144317	0.0371726	0.000103454	0.000214855	0.256811	0.0361974	1.29603e-12	7.27242e-12	0.0249845	0.0387588	0.519176	0.610288	0.0175226	0.0341237	0.607599	0.688644	0.0116341	0.0377513	0.757947	0.812441
XS-VLDL-PL %	0.356743	0.0535709	2.75209e-11	1.26698e-10	0.415502	0.0573301	4.244e-13	2.54469e-12	0.331134	0.0399447	1.13424e-16	1.38247e-15	0.240333	0.045004	9.28082e-08	2.65907e-07	0.0240026	0.0302777	0.427924	0.529828	-0.0462258	0.0387456	0.232847	0.319118
XS-VLDL-TG	0.19641	0.0419551	2.84869e-06	6.9329e-06	0.387482	0.0655624	3.4185e-09	1.16323e-08	0.353067	0.0408451	5.42526e-18	8.67459e-17	0.156702	0.0409467	0.000129735	0.000266459	0.00489155	0.0323386	0.87977	0.907854	0.0129261	0.0348303	0.71055	0.774057
XS-VLDL-TG %	0.239111	0.0422143	1.47687e-08	4.6881e-08	0.47978	0.0721174	2.87649e-11	1.32017e-10	0.311039	0.0461078	1.52059e-11	7.24718e-11	0.237573	0.0406695	5.17132e-09	1.73976e-08	0.0151862	0.029545	0.60725	0.688644	0.0202261	0.0360646	0.574914	0.661174
XXL-VLDL-C	0.24431	0.0417164	4.72848e-09	1.60531e-08	0.442246	0.0647353	8.39643e-12	4.21807e-11	0.328391	0.0458894	8.2981e-13	4.78266e-12	0.166032	0.0401253	3.50615e-05	7.62229e-05	-0.021697	0.0324029	0.503112	0.597069	0.0351469	0.0384953	0.361233	0.46068
XXL-VLDL-C %	-0.250799	0.0401976	4.39924e-10	1.7306e-09	-0.441873	0.0786679	1.94368e-08	6.11048e-08	-0.121531	0.0736898	0.0991011	0.150678	-0.162313	0.0529721	0.00218317	0.00408863	0.0964725	0.0393598	0.0142443	0.0242905	-0.0103379	0.0610524	0.865538	0.896903
XXL-VLDL-CE	0.236914	0.0418278	1.47863e-08	4.6881e-08	0.435581	0.0651647	2.32028e-11	1.08159e-10	0.330824	0.0449478	1.83652e-13	1.15228e-12	0.163629	0.0391443	2.91321e-05	6.37051e-05	-0.0139125	0.0322381	0.666065	0.736895	0.0229961	0.0388438	0.553842	0.641244
XXL-VLDL-CE %	-0.200745	0.0335066	2.08283e-09	7.28745e-09	-0.369262	0.0702734	1.48303e-07	4.15304e-07	-0.0630202	0.0680484	0.354389	0.453899	-0.129123	0.0563775	0.0220021	0.0365146	0.0986976	0.0456226	0.0305143	0.0499172	-0.0179781	0.0695756	0.796101	0.844367
XXL-VLDL-FC	0.23847	0.0437974	5.18513e-08	1.53898e-07	0.447095	0.0676108	3.7717e-11	1.70472e-10	0.314815	0.0459282	7.15608e-12	3.63177e-11	0.162841	0.0393073	3.43129e-05	7.47187e-05	-0.0256695	0.0290965	0.377659	0.477533	0.0504112	0.0374716	0.178522	0.255253
XXL-VLDL-FC %	-0.28599	0.044326	1.10412e-10	4.58609e-10	-0.477832	0.0753295	2.2501e-10	9.04297e-10	-0.191073	0.0764331	0.0124238	0.021407	-0.185807	0.0503599	0.000224626	0.000450768	0.0824247	0.0374061	0.0275591	0.0453322	0.0144434	0.0553683	0.794201	0.842953
XXL-VLDL-L	0.24343	0.0426566	1.15166e-08	3.72286e-08	0.453024	0.0644498	2.0787e-12	1.14908e-11	0.307882	0.0469779	5.61054e-11	2.46102e-10	0.16552	0.0381853	1.45994e-05	3.26455e-05	-0.0442709	0.0279791	0.113585	0.170952	0.03806	0.0389806	0.328875	0.428981
XXL-VLDL-P	0.249399	0.04195	2.76222e-09	9.59677e-09	0.460588	0.0645699	9.80757e-13	5.58768e-12	0.323204	0.045099	7.69202e-13	4.46798e-12	0.169887	0.0386854	1.12574e-05	2.56744e-05	-0.0182038	0.0286517	0.525202	0.615911	0.0319845	0.0376737	0.395888	0.496301
XXL-VLDL-PL	0.24392	0.0442251	3.47964e-08	1.05812e-07	0.456349	0.0675538	1.42495e-11	6.87957e-11	0.322783	0.0477699	1.40856e-11	6.8439e-11	0.17786	0.0405225	1.13788e-05	2.59115e-05	-0.0323895	0.0292515	0.268173	0.361536	0.043519	0.03795	0.251486	0.341828
XXL-VLDL-PL %	0.161869	0.042464	0.000137897	0.000282054	0.352344	0.0623811	1.6209e-08	5.10652e-08	0.342118	0.0475453	6.21792e-13	3.65456e-12	0.195062	0.0492408	7.45158e-05	0.000156948	-0.00207623	0.0475748	0.96519	0.97326	0.000842465	0.0506681	0.986734	0.989396
XXL-VLDL-TG	0.252496	0.0406165	5.081e-10	1.9768e-09	0.460007	0.0608228	3.93695e-14	2.94183e-13	0.292912	0.0470564	4.82509e-10	1.88318e-09	0.176838	0.0382728	3.82914e-06	9.19535e-06	-0.0352987	0.0273732	0.197211	0.277965	0.0324872	0.0382889	0.396173	0.496301
XXL-VLDL-TG %	0.170808	0.0360509	2.15886e-06	5.3593e-06	0.29842	0.0754987	7.72879e-05	0.000162556	-0.0190154	0.0617955	0.7583	0.812441	0.0969527	0.059679	0.104254	0.158029	-0.106609	0.0529463	0.0440596	0.071225	-0.0125474	0.0728563	0.863263	0.895169

## Sheet: Table S7
Table S7. Genetic correlations (LDSC) between proglucagon (GCG) and disease traits.
trait1	trait2	rg	se	p	fdr
BMI	GCG	0.0263	0.0461	0.5681	0.5681
T2D	GCG	0.2083	0.0642	0.0012	0.0096
CAD	GCG	0.1226	0.0581	0.035	0.0933333
Stroke	GCG	0.0651	0.096	0.4975	0.5681
PD	GCG	-0.0563	0.075	0.4535	0.5681
AD	GCG	0.1768	0.1304	0.1753	0.28048
PD_FINNGEN	GCG	-0.3019	0.1079	0.0051	0.0204
AD_FINNGEN	GCG	0.4273	0.2166	0.0485	0.097

## Sheet: Table S8
Table S8. Genetic overlap (bivariate MiXeR) between metabolites and neurodegenerative diseases.
trait1	trait2	trait1_mean	trait2_mean	overlap_mean	rg_mean	concordance_mean	best_vs_min_AIC	best_vs_max_AIC
PD	3-Hydroxybutyrate	318.232	241.737	90.5345	-0.171318	0.254346	-0.30625	64.8678
PD	Acetate	254.515	234.654	84.9677	0.140083	0.68274	5.21204	55.5384
PD	Acetoacetate	405.777	226.283	46.6926	-0.0170292	0.459088	6.4504	30.2305
PD	Acetone	396.384	189.224	46.6813	0.141569	0.936964	-0.503343	27.5437
PD	Alanine	423.822	561.062	19.2437	-0.00508514	0.457221	3.41663	109.326
PD	Albumin	331.519	989.981	111.547	0.126453	0.79094	4.80214	45.9561
PD	ApoA1	346.749	323.452	96.3161	-0.0135008	0.480746	2.54	178.603
PD	ApoB	366.939	219.147	14.7905	-0.00713929	0.453925	5.97013	175.333
PD	ApoB/ApoA1	376.008	257.686	67.0579	0.0101046	0.518204	23.7145	155.177
PD	Citrate	401.8	138.246	41.2652	-0.114178	0.215051	0.328442	63.898
PD	Clinical LDL-C	435.949	182.301	7.11685	0.0181784	0.765158	-1.86043	115.553
PD	Creatinine	311.785	1645.18	140.685	-0.111393	0.247901	2.38229	21.3978
PD	DHA	397.894	131.666	45.1718	0.108699	0.735239	6.11652	69.2241
PD	DHA %	385.457	134.515	57.6086	0.168502	0.825451	2.5299	50.5342
PD	Glucose	366.79	316.832	85.679	-0.0657699	0.393762	2.35329	78.5751
PD	Glutamine	363.409	364.093	96.3185	0.0701445	0.608753	31.8316	161.679
PD	Glycine	223.005	568.74	235.339	0.205882	0.678218	5.75409	4.69063
PD	Glycoprotein acetyls	353.317	841.385	86.5873	-0.108423	0.20481	4.06331	68.0483
PD	HDL particle size	357.504	526.296	85.5619	0.0393059	0.576881	22.6356	128.809
PD	HDL-C	405.904	484.752	123.15	0.00461779	0.506769	21.9646	135.52
PD	HDL-CE	281.041	526.451	100.689	0.0126429	0.519568	19.097	103.405
PD	HDL-FC	356.539	337.214	101.805	-0.00491565	0.493105	29.4884	181.467
PD	HDL-L	348.391	279.214	94.6745	0.00153703	0.502103	22.7581	150.491
PD	HDL-P	357.887	409.932	85.1787	-0.0295793	0.447997	11.3513	164.663
PD	HDL-PL	321.353	319.104	60.3772	-0.000987193	0.498019	14.4174	186.026
PD	HDL-TG	421.715	293.576	21.3509	-0.0533017	0.117594	0.0394628	158.537
PD	Histidine	426.155	128.429	13.749	0.0475944	0.833143	-1.35724	41.8922
PD	IDL-C	257.957	214.88	32.2088	0.028339	0.575703	5.25628	242.911
PD	IDL-C %	419.046	353.856	28.6878	0.0350773	0.668889	-0.0243663	199.047
PD	IDL-CE	428.057	223.885	15.008	0.0351633	0.775909	27.7358	128.534
PD	IDL-CE %	388.038	176.02	20.7277	-0.00195953	0.491465	5.75804	122.449
PD	IDL-FC	416.426	269.224	36.0436	0.0471484	0.661601	20.1019	175.906
PD	IDL-FC %	387.425	356.04	55.6399	0.084934	0.726045	0.330442	175.807
PD	IDL-L	425.993	206.397	17.0723	0.0380643	0.747515	0.416178	139.43
PD	IDL-P	438.56	193.517	13.9096	0.0202941	0.647498	14.1973	229.982
PD	IDL-PL	354.794	247.507	18.0559	0.0322314	0.689856	32.5704	177.352
PD	IDL-PL %	281.446	52.2064	8.71971	0.0494367	0.771795	0.465408	51.4584
PD	IDL-TG	376.732	308.447	66.3338	-0.0272542	0.446455	4.01912	207.764
PD	IDL-TG %	419.19	301.378	23.8759	-0.0512789	0.196565	-0.796498	165.18
PD	Isoleucine	483.365	469.355	45.6889	-0.0640838	0.23851	-0.819858	76.2361
PD	L-HDL-C	361.984	661.297	81.0814	0.0232672	0.552626	32.8042	108.811
PD	L-HDL-C %	404.881	610.331	124.173	0.0255054	0.540869	18.834	139.977
PD	L-HDL-CE	357.819	402.217	101.909	0.0248381	0.537435	35.6506	170.663
PD	L-HDL-CE %	229.118	686.32	143.732	0.016868	0.520796	35.9724	101.146
PD	L-HDL-FC	286.522	444.342	156.544	0.031015	0.532597	25.2025	140.401
PD	L-HDL-FC %	354.069	242.964	88.996	0.0548415	0.575944	10.3214	156.502
PD	L-HDL-L	424.848	527.913	34.88	0.0311306	0.649996	17.1878	128.049
PD	L-HDL-P	310.488	493.561	137.245	0.0113633	0.514011	28.1449	137.861
PD	L-HDL-PL	369.599	426.814	73.4666	0.0313626	0.564414	27.3832	161.434
PD	L-HDL-PL %	248.934	778.87	132.796	-0.0207206	0.470659	6.69683	77.5305
PD	L-HDL-TG	439.432	128.22	3.63368	-0.00748269	0.334168	-1.41155	72.3074
PD	L-HDL-TG %	423.363	358.648	19.7026	-0.0325818	0.26325	3.39122	161.315
PD	L-LDL-C	376.072	270.609	5.65761	-0.000415298	0.492411	6.00525	168.933
PD	L-LDL-C %	400.727	252.051	59.0006	0.0390718	0.58057	7.605	165.833
PD	L-LDL-CE	372.648	271.42	9.08193	-0.00475459	0.4452	1.61903	175.592
PD	L-LDL-CE %	356.306	122.221	25.4235	-0.0863518	0.201441	0.113284	73.2891
PD	L-LDL-FC	441.102	196.46	11.3674	0.0208514	0.690159	14.317	131.595
PD	L-LDL-FC %	348.337	547.741	94.7283	0.0671802	0.623517	10.055	148.099
PD	L-LDL-L	438.198	171.939	4.8676	0.01033	0.702442	-1.64213	113.274
PD	L-LDL-P	317.517	198.889	21.966	7.76476e-05	0.500308	1.75375	164.106
PD	L-LDL-PL	422.738	206.877	20.3275	0.0184802	0.593139	4.44849	134.194
PD	L-LDL-PL %	270.827	105.23	19.3383	0.0911421	0.853569	0.574947	99.43
PD	L-LDL-TG	428.954	239.698	14.1113	-0.0289651	0.258345	1.98104	146.766
PD	L-LDL-TG %	420.269	207.608	22.7968	-0.0493785	0.256703	3.08422	123.294
PD	L-VLDL-C	387.908	483.386	55.1578	-0.0473043	0.362406	8.97441	160.944
PD	L-VLDL-C %	393.609	221.268	49.4564	0.123646	0.833236	5.68941	134.163
PD	L-VLDL-CE	376.386	413.452	66.6795	-0.0356084	0.420783	3.9995	188.564
PD	L-VLDL-CE %	378.384	473.309	64.6816	0.118934	0.854784	2.079	180.403
PD	L-VLDL-FC	301.923	373.746	64.5891	-0.0696778	0.357668	2.00608	147.543
PD	L-VLDL-FC %	419.955	145.302	32.5149	0.0528918	0.652657	42.4649	84.6339
PD	L-VLDL-L	388.667	380.938	71.0606	-0.0593913	0.375583	6.32135	194.161
PD	L-VLDL-P	297.142	387.9	69.3699	-0.0632341	0.37827	20.2197	152.117
PD	L-VLDL-PL	346.994	431.458	96.0717	-0.0669274	0.390657	4.72691	161.413
PD	L-VLDL-PL %	242.099	352.821	48.0672	-0.020403	0.453756	17.5607	148.484
PD	L-VLDL-TG	364.304	441.62	78.7614	-0.0805265	0.336657	7.98209	172.407
PD	L-VLDL-TG %	345.588	156.859	36.1416	-0.0940345	0.250401	1.23195	109.004
PD	LA	397.057	234.992	16.8353	-0.0503846	0.0829846	3.50285	136.938
PD	LA %	422.033	351.434	21.0322	0.0394655	0.775915	-0.411229	136.645
PD	LDL particle size	411.558	250.009	31.5075	0.0688524	0.780631	1.83614	80.4747
PD	LDL-C	376.746	157.662	4.98347	-0.0135156	0.263808	-1.90037	107.495
PD	LDL-CE	440.253	166.531	2.81212	0.00209799	0.56551	0.0374867	101.82
PD	LDL-FC	270.3	163.218	19.8658	-0.00702162	0.47404	0.577897	167.596
PD	LDL-L	448.736	227.634	10.992	0.0138106	0.636619	-0.366524	136.622
PD	LDL-P	372.953	277.567	8.777	-0.00526828	0.43641	0.868037	188.953
PD	LDL-PL	436.878	143.01	6.18791	0.00190505	0.525222	2.49164	93.0185
PD	LDL-TG	416.577	387.42	26.4886	-0.0485623	0.21261	0.031291	230.399
PD	Lactate	309.797	342.252	63.0535	-0.000761672	0.498505	7.43518	65.1701
PD	Leucine	271.874	419.171	109.856	-0.0641343	0.415502	1.24332	72.7447
PD	M-HDL-C	324.626	469.274	57.1035	-0.0072559	0.48186	11.8358	129.436
PD	M-HDL-C %	374.961	564.616	84.7673	0.0337782	0.569864	3.65933	141.096
PD	M-HDL-CE	258.086	458.878	32.0795	-0.00319769	0.488021	19.4216	110.986
PD	M-HDL-CE %	329.57	399.852	52.1601	0.0315225	0.580771	7.98227	173.761
PD	M-HDL-FC	350.222	319.691	92.8435	-0.0105306	0.484559	5.06815	175.421
PD	M-HDL-FC %	277.58	338.304	83.3268	0.03387	0.550685	40.3684	157.036
PD	M-HDL-L	353.938	272.834	89.1271	-0.0192148	0.472484	9.93803	153.948
PD	M-HDL-P	319.585	383.495	53.2645	-0.0349159	0.414784	26.7514	160.699
PD	M-HDL-PL	305.872	288.6	60.6406	-0.0265947	0.449848	10.4258	175.815
PD	M-HDL-PL %	413.991	662.091	29.0743	-0.0457986	0.163018	-1.85555	123.234
PD	M-HDL-TG	418.785	233.175	24.2806	-0.0625752	0.163849	-0.503344	121.67
PD	M-HDL-TG %	389.894	260.45	53.1718	-0.0279891	0.437133	11.212	148.777
PD	M-LDL-C	445.994	175.544	13.7339	0.00866181	0.559567	10.2143	94.95
PD	M-LDL-C %	436.84	100.764	6.2256	0.0241933	0.821052	-1.76853	61.9449
PD	M-LDL-CE	413.525	232.579	29.5405	-0.0349705	0.367818	15.3036	128.853
PD	M-LDL-CE %	409.218	196.187	50.5099	-0.0684834	0.349065	5.38504	94.6344
PD	M-LDL-FC	433.393	204.548	9.67205	-0.00286395	0.470922	10.7846	113.828
PD	M-LDL-FC %	431.794	476.341	54.5795	0.0672941	0.715528	4.02525	194.068
PD	M-LDL-L	432.969	187.99	10.0965	-0.0280894	0.191624	0.386766	105.402
PD	M-LDL-P	426.011	243.17	17.0549	-0.0190806	0.375964	16.372	145.163
PD	M-LDL-PL	428.047	232.279	30.2963	-0.0381151	0.356237	2.54306	137.292
PD	M-LDL-PL %	403.351	86.6976	39.7142	0.0690306	0.634947	6.38935	59.8313
PD	M-LDL-TG	409.335	565.037	33.73	-0.0592158	0.140438	2.26356	185.645
PD	M-LDL-TG %	359.027	244.909	22.7025	-0.0375796	0.322543	2.19585	162.043
PD	M-VLDL-C	272.583	199.197	17.5826	-0.0357983	0.32941	3.54646	214.121
PD	M-VLDL-C %	390.382	607.231	52.6837	0.0837213	0.829092	6.61339	148.918
PD	M-VLDL-CE	371.57	237.1	10.1594	0.0258059	0.784976	-1.3672	154.68
PD	M-VLDL-CE %	380.363	432.406	62.7029	0.0857569	0.721301	2.02888	200.374
PD	M-VLDL-FC	353.217	287.067	28.5129	-0.0263051	0.396248	1.41446	196.191
PD	M-VLDL-FC %	392.893	454.142	50.1727	0.0843046	0.792147	3.27695	182.483
PD	M-VLDL-L	395.935	381.674	47.1301	-0.0462462	0.359323	1.15981	211.284
PD	M-VLDL-P	417.065	339.851	26.0007	-0.0287792	0.352978	0.60418	197.515
PD	M-VLDL-PL	311.726	287.997	27.757	-0.0173762	0.434294	0.0840587	207.774
PD	M-VLDL-PL %	400.52	314.554	42.5449	0.0996018	0.881246	-1.04875	165.677
PD	M-VLDL-TG	361.503	571.144	81.5625	-0.0720447	0.342444	5.21549	139.841
PD	M-VLDL-TG %	406.77	408.37	36.2954	-0.0816821	0.0148687	-1.51845	220.097
PD	MUFA	353.886	496.39	54.8804	-0.0838403	0.241749	2.01964	161.845
PD	MUFA %	376.899	341.21	66.1668	-0.115391	0.234395	5.47975	155.667
PD	Omega-3	424.907	198.873	18.1588	0.0524775	0.853646	-1.44625	90.713
PD	Omega-3 %	129.775	5634.22	313.29	-0.130101	0.264525	32.8689	7.39544
PD	Omega-6	412.832	276.187	30.2339	-0.0467052	0.307254	1.35188	170.45
PD	Omega-6 %	155.632	5941.31	217.218	0.0928592	0.724307	27.8473	37.8907
PD	Omega-6/Omega-3	411.803	279.787	31.2625	0.0718136	0.825079	3.75826	119.962
PD	PUFA	347.128	258.489	19.384	-0.0229589	0.376616	1.80914	185.694
PD	PUFA %	379.558	671.761	63.5073	0.0931673	0.815884	5.28668	99.512
PD	PUFA/MUFA	214.407	337.353	75.7582	0.104859	0.659079	3.09193	134.524
PD	Phenylalanine	375.3	22.6853	6.42948	0.0360131	0.701069	0.287161	3.28968
PD	Phosphatidylcholines	420.22	260.365	39.5075	-0.000122677	0.499633	9.55364	167.287
PD	Phosphoglycerides	274.818	274.38	15.348	-0.038423	0.241439	2.87556	243.832
PD	Pyruvate	425.092	64.3562	17.973	-0.0851258	0.140179	-0.0298005	32.5826
PD	Remnant-C	427.524	242.055	15.541	0.0113858	0.579611	16.3245	159.989
PD	S-HDL-C	389.977	354.797	62.4921	-0.0627369	0.356315	20.3525	129.552
PD	S-HDL-C %	424.065	242.418	19.0003	0.0383736	0.741223	2.6767	135.569
PD	S-HDL-CE	350.163	281.197	31.5664	-0.0853247	0.116315	1.74214	138.634
PD	S-HDL-CE %	371.564	160.849	10.1659	-0.0135485	0.389398	2.42314	117.66
PD	S-HDL-FC	338.204	345.304	28.3086	-0.0471963	0.288371	0.743014	176.895
PD	S-HDL-FC %	424.745	207.179	22.9882	0.0546931	0.776651	4.0132	129.25
PD	S-HDL-L	397.805	385.597	45.2607	-0.087376	0.180507	9.19741	158.86
PD	S-HDL-P	367.92	370.874	75.1454	-0.0735809	0.356648	0.3261	167.991
PD	S-HDL-PL	377.77	324.132	65.2951	-0.0846609	0.318961	9.22702	146.878
PD	S-HDL-PL %	437.475	151.6	22.2532	0.000414744	0.501677	6.47901	118.739
PD	S-HDL-TG	341.506	572.357	101.559	-0.0684133	0.380011	6.26655	140.419
PD	S-HDL-TG %	420.084	338.142	22.9817	-0.0375662	0.273153	3.34296	170.414
PD	S-LDL-C	413.787	249.048	29.2789	-0.0151471	0.441849	10.4505	154.02
PD	S-LDL-C %	370.893	135.294	10.837	-0.023696	0.327259	1.54318	89.3226
PD	S-LDL-CE	398.08	193.786	44.9855	-0.0287263	0.433403	13.2615	124.58
PD	S-LDL-CE %	342.255	197.352	39.4745	-0.0981428	0.231234	1.33262	118.166
PD	S-LDL-FC	425.279	206.082	17.7861	-0.0116199	0.434035	7.43884	95.7622
PD	S-LDL-FC %	400.741	317.102	42.3247	0.07032	0.730724	3.02974	189.344
PD	S-LDL-L	405.316	248.79	37.7495	-0.0167267	0.449534	16.328	162.502
PD	S-LDL-P	406.056	192.336	37.0099	-0.0125887	0.465418	5.62647	136.606
PD	S-LDL-PL	432.18	259.493	10.8853	-0.01153	0.380518	5.21717	117.335
PD	S-LDL-PL %	363.879	167.955	79.186	0.0731192	0.598842	4.58836	97.4635
PD	S-LDL-TG	415.014	520.788	43.3295	-0.0752741	0.15527	2.64411	197.919
PD	S-LDL-TG %	360.613	244.321	21.1164	-0.0541895	0.195705	0.887309	169.692
PD	S-VLDL-C	375.992	262.348	32.774	0.0137063	0.5464	5.89755	175.355
PD	S-VLDL-C %	413.559	172.305	29.5067	0.0981111	0.965911	-1.03862	93.6444
PD	S-VLDL-CE	422.838	330.273	20.2277	0.00238674	0.514806	5.62613	191.768
PD	S-VLDL-CE %	340.433	296.83	41.2973	0.101859	0.846611	0.64259	201.31
PD	S-VLDL-FC	372.312	297.299	9.41835	-0.0093493	0.389686	3.41716	193.335
PD	S-VLDL-FC %	412.413	248.859	47.3145	0.0708827	0.686441	6.95457	163.431
PD	S-VLDL-L	355.904	471.22	25.8261	-0.0344174	0.30286	1.53285	171.258
PD	S-VLDL-P	266.451	269.626	23.7149	-0.0531468	0.273161	1.93767	243.992
PD	S-VLDL-PL	358.916	337.831	22.8136	-0.0238406	0.373256	3.23597	224.555
PD	S-VLDL-PL %	412.858	213.502	30.2077	0.0624487	0.737726	2.68746	108.921
PD	S-VLDL-TG	413.431	318.233	29.6343	-0.0676468	0.146333	0.703107	174.896
PD	S-VLDL-TG %	340.775	418.492	40.9551	-0.0734117	0.229727	3.78126	206.162
PD	SFA	407.454	345.019	35.6116	-0.0527608	0.291802	0.685005	187.224
PD	SFA %	429.402	506.267	13.6631	-0.00298262	0.466588	1.39373	97.0989
PD	Sphingomyelins	375.908	284.627	5.82227	-0.00038521	0.492987	1.41281	184.282
PD	TG/PG	357.799	418.919	50.9673	-0.0643681	0.313294	11.0093	176.026
PD	Total BCAA	365.237	626.97	77.8287	-0.0462474	0.392257	6.80091	69.4399
PD	Total cholines	446.655	267.782	13.0728	-0.00559621	0.450842	13.9259	156.974
PD	Total fatty acids	412.047	383.1	31.0182	-0.0656629	0.138537	-0.681067	218.741
PD	Total triglycerides	384.123	489.363	58.9424	-0.0670089	0.310671	1.38573	177.201
PD	Total-C	435.958	285.16	7.10734	0.0117617	0.703048	-1.96045	187.329
PD	Total-CE	439.869	288.388	3.19616	0.000155293	0.505559	-1.20822	187.621
PD	Total-FC	375.485	254.838	6.24454	-0.0053053	0.413568	-1.11926	170.958
PD	Total-L	427.138	288.369	15.9275	-0.0315178	0.241103	-0.147404	178.857
PD	Total-P	375.742	408.981	67.3232	-0.0482996	0.393094	17.9835	176.388
PD	Total-PL	420.412	251.446	22.6538	-0.0134975	0.433423	1.84814	160.655
PD	Tyrosine	403.485	179.409	39.5805	0.0969973	0.776447	11.2649	63.6789
PD	Unsaturation	413.285	217.26	46.4426	0.112193	0.818102	14.2044	111.777
PD	VLDL particle size	388.107	531.226	71.6209	-0.0752582	0.313413	7.28756	149.672
PD	VLDL-C	409.46	309.096	33.6057	-0.0144273	0.446499	1.66621	192.554
PD	VLDL-CE	372.026	263.195	12.1579	-0.0138921	0.378796	2.59005	198.194
PD	VLDL-FC	319.208	316.986	47.3043	-0.0380684	0.404994	1.54418	215.286
PD	VLDL-L	367.68	424.531	75.3858	-0.0688705	0.358528	2.84258	182.389
PD	VLDL-P	409.982	356.081	33.0839	-0.0222827	0.409774	16.3632	210.239
PD	VLDL-PL	411.917	426.046	31.1485	-0.0578583	0.184881	0.833386	211.142
PD	VLDL-TG	410.963	459.178	36.7708	-0.0400548	0.328419	6.14881	189.038
PD	Valine	394.441	613.744	48.6248	-0.00927148	0.467062	3.69804	81.3632
PD	XL-HDL-C	392.706	645.225	50.3591	0.04054	0.647474	7.26935	115.785
PD	XL-HDL-C %	435.758	101.612	7.30752	-0.0282453	0.177139	-1.63592	72.6244
PD	XL-HDL-CE	285.829	516.862	157.237	0.0366522	0.540661	18.3792	129.936
PD	XL-HDL-CE %	430.393	161.598	12.6723	-0.0177108	0.373044	2.09397	84.1866
PD	XL-HDL-FC	416.897	387.237	42.8305	0.0449825	0.654662	13.3859	179.627
PD	XL-HDL-FC %	333.602	254.768	109.463	-0.0164622	0.480758	18.3029	131.315
PD	XL-HDL-L	357.751	497.396	85.3142	0.0574568	0.611172	40.1749	156.632
PD	XL-HDL-P	406.011	437.636	37.0544	0.0404631	0.666958	14.6746	178.996
PD	XL-HDL-PL	340.344	287.766	102.722	0.0640598	0.583523	26.5052	142.722
PD	XL-HDL-PL %	291.758	147.143	151.307	0.0812111	0.562528	25.764	110.274
PD	XL-HDL-TG	354.381	188.37	18.4686	-0.026473	0.369683	4.36138	148.306
PD	XL-HDL-TG %	393.839	418.926	49.2262	-0.0475869	0.354883	5.50943	183.941
PD	XL-VLDL-C	409.563	520.161	33.5027	-0.0554868	0.193813	4.67166	151.63
PD	XL-VLDL-C %	318.41	615.445	63.32	0.105919	0.824288	1.15873	125.629
PD	XL-VLDL-CE	378.778	428.828	64.2873	-0.040233	0.405504	7.73128	175.897
PD	XL-VLDL-CE %	351.211	552.529	91.8541	0.103031	0.704572	3.35374	144.858
PD	XL-VLDL-FC	239.405	267.909	50.7608	-0.0767386	0.347955	5.16674	200.309
PD	XL-VLDL-FC %	330.38	319.032	51.3503	0.127198	0.88142	-1.2146	197.302
PD	XL-VLDL-L	369.573	485.132	73.4928	-0.0768341	0.325887	4.61883	154.81
PD	XL-VLDL-P	315.656	586.86	66.0734	-0.0679769	0.328302	5.20532	110.309
PD	XL-VLDL-PL	400.109	272.472	42.9565	-0.0625392	0.31681	7.43388	139.016
PD	XL-VLDL-PL %	430.037	170.844	13.0282	0.0247954	0.682796	6.04017	84.4945
PD	XL-VLDL-TG	373.827	623.817	69.2387	-0.0764837	0.290316	9.37889	121.371
PD	XL-VLDL-TG %	334.733	348.527	46.9965	-0.11535	0.0972287	-0.183836	228.32
PD	XS-VLDL-C	316.371	197.648	21.5479	0.0465457	0.700042	15.0826	196.924
PD	XS-VLDL-C %	221.226	463.276	68.9394	0.0684995	0.627687	20.9911	130.145
PD	XS-VLDL-CE	406.747	135.126	45.7224	0.0447268	0.590277	28.5172	109.826
PD	XS-VLDL-CE %	383.686	473.932	59.379	0.0746328	0.709221	15.8372	177.587
PD	XS-VLDL-FC	280.692	215.121	9.47358	0.0160033	0.641924	4.47702	242.104
PD	XS-VLDL-FC %	413.429	175.638	29.6363	0.0927398	0.8927	-1.92948	98.4827
PD	XS-VLDL-L	427.107	244.71	15.9589	0.0260656	0.687305	-1.27333	168.685
PD	XS-VLDL-P	427.812	233.085	15.2532	0.036966	0.797239	-0.138451	155.341
PD	XS-VLDL-PL	342.217	218.713	39.513	0.0540193	0.641214	6.64736	178.544
PD	XS-VLDL-PL %	332.846	287.926	40.0038	0.0202721	0.556703	3.70265	142.432
PD	XS-VLDL-TG	422.572	265.071	20.4933	-0.0441248	0.222307	1.57835	157.015
PD	XS-VLDL-TG %	410.335	351.549	32.7307	-0.0767548	0.081217	5.33255	189.391
PD	XXL-VLDL-C	359.115	361.236	100.613	-0.0752299	0.388036	8.68705	188.002
PD	XXL-VLDL-C %	299.28	72.9203	38.6386	0.137343	0.742455	-0.133028	54.0962
PD	XXL-VLDL-CE	432.187	293.49	96.8668	-0.0766649	0.38289	3.71622	122.191
PD	XXL-VLDL-CE %	399.562	73.7177	43.503	0.136036	0.7525	14.929	65.6784
PD	XXL-VLDL-FC	407.127	372.611	35.9388	-0.0839528	0.0352728	0.849766	176.893
PD	XXL-VLDL-FC %	421.815	84.6127	37.9131	0.114542	0.7545	0.324902	50.8414
PD	XXL-VLDL-L	416.536	382.777	43.1921	-0.0916265	0.111973	3.60397	182.637
PD	XXL-VLDL-P	385.352	391.601	57.7134	-0.0909359	0.251834	7.66588	186.644
PD	XXL-VLDL-PL	425.959	235.477	33.7684	-0.0866121	0.141814	1.33797	121.545
PD	XXL-VLDL-PL %	437.218	84.4043	5.84793	-0.0250496	0.172592	-1.81429	56.4152
PD	XXL-VLDL-TG	380.617	473.223	62.4485	-0.106267	0.188906	6.72502	166.428
PD	XXL-VLDL-TG %	425.395	34.2318	17.67	-0.109429	0.111646	0.398884	27.6409
PD	non-HDL-C	437.114	189.173	5.95184	0.00472251	0.574952	-0.928727	131.504
AD_noAPOE	3-Hydroxybutyrate	223.936	275.573	118.417	0.188368	0.698598	4.38242	40.7077
AD_noAPOE	Acetate	321.426	131.515	14.6826	-0.0262421	0.370331	4.33624	28.8638
AD_noAPOE	Acetoacetate	300.266	144.7	42.0868	0.067366	0.632647	6.50116	21.58
AD_noAPOE	Acetone	275.909	175.706	60.1998	-0.0324591	0.451484	2.51561	33.1172
AD_noAPOE	Alanine	252.631	496.828	83.4776	-0.0243663	0.458852	8.61533	55.7652
AD_noAPOE	Albumin	146.681	597.72	103.622	0.139175	0.690251	5.20509	13.4384
AD_noAPOE	ApoA1	301.753	321.337	93.5772	0.179097	0.782318	10.4978	105.064
AD_noAPOE	ApoB	279.808	168.68	56.3006	0.02548	0.539717	13.7479	70.4865
AD_noAPOE	ApoB/ApoA1	251.658	240.293	84.4509	-0.0544029	0.431733	17.4293	113.525
AD_noAPOE	Citrate	287.449	130.852	48.6593	-0.00873615	0.485958	8.73155	46.5841
AD_noAPOE	Clinical LDL-C	276.692	130.001	59.4166	0.0499528	0.56804	13.2389	43.1455
AD_noAPOE	Creatinine	323.49	1614.91	12.6181	0.00698009	0.634171	-0.509454	28.111
AD_noAPOE	DHA	245.614	86.3431	90.4947	0.0953033	0.582652	11.7536	56.4375
AD_noAPOE	DHA %	324.795	180.81	11.314	0.0403824	0.861631	-0.168837	68.7841
AD_noAPOE	Glucose	293.647	280.405	42.4618	0.0610097	0.656943	0.58461	96.8962
AD_noAPOE	Glutamine	291.411	439.258	44.6974	-0.0292422	0.415005	2.95405	86.2588
AD_noAPOE	Glycine	298.225	59.8125	37.884	0.0474535	0.572886	3.23199	2.32743
AD_noAPOE	Glycoprotein acetyls	230.038	814.441	106.07	0.0668931	0.614085	20.5698	40.7315
AD_noAPOE	HDL particle size	241.554	517.304	94.5541	0.0105415	0.5161	41.4002	105.025
AD_noAPOE	HDL-C	288.631	505.444	47.4774	0.103564	0.889514	-1.38338	77.2155
AD_noAPOE	HDL-CE	285.373	601.929	50.7357	0.0996452	0.871708	0.460983	70.1325
AD_noAPOE	HDL-FC	300.433	418.91	35.6755	0.0831516	0.864736	-1.15475	101.246
AD_noAPOE	HDL-L	293.649	331.429	42.4598	0.108762	0.862428	0.879992	117.379
AD_noAPOE	HDL-P	275.2	345.159	67.153	0.171778	0.910882	-1.69596	86.2502
AD_noAPOE	HDL-PL	251.342	288.471	91.0106	0.117963	0.654731	2.96615	116.208
AD_noAPOE	HDL-TG	277.802	256.621	58.3064	0.0593967	0.607531	5.3467	140.818
AD_noAPOE	Histidine	312.502	149.326	23.6071	-0.0295529	0.402408	-0.767978	54.5337
AD_noAPOE	IDL-C	278.113	169.477	57.9955	0.026183	0.53984	10.7594	71.0869
AD_noAPOE	IDL-C %	297.943	350.403	38.166	0.0337574	0.603563	7.00049	101.005
AD_noAPOE	IDL-CE	272.874	175.658	63.2346	0.0354259	0.550746	8.14127	75.5339
AD_noAPOE	IDL-CE %	257.012	108.589	85.3405	0.0629664	0.560886	18.3007	53.974
AD_noAPOE	IDL-FC	269.11	230.971	73.2426	0.0304436	0.542827	11.0188	92.4162
AD_noAPOE	IDL-FC %	301.394	382.084	14.9447	0.00741516	0.556264	6.57559	92.7503
AD_noAPOE	IDL-L	280.372	167.733	55.7365	0.0271647	0.542645	8.52159	70.7274
AD_noAPOE	IDL-P	283.659	161.434	52.4492	0.00160435	0.502611	13.3385	71.0418
AD_noAPOE	IDL-PL	266.982	188.793	69.1262	0.0351199	0.547794	7.00755	86.8412
AD_noAPOE	IDL-PL %	314.395	43.5077	21.7137	-0.126593	0.168458	-0.457066	14.5422
AD_noAPOE	IDL-TG	301.665	340.337	34.4439	0.026793	0.589036	8.76829	151.475
AD_noAPOE	IDL-TG %	284.637	273.782	51.4711	0.0061579	0.512595	13.7046	120.204
AD_noAPOE	Isoleucine	306.685	657.415	29.4236	0.0435997	0.752192	1.05974	31.8348
AD_noAPOE	L-HDL-C	217.637	412.232	98.702	0.0103357	0.513404	49.7646	81.5831
AD_noAPOE	L-HDL-C %	293.681	467.588	42.4277	-0.0181338	0.443374	28.8609	101.608
AD_noAPOE	L-HDL-CE	179.732	475.597	156.376	0.0342545	0.53219	6.15122	68.0369
AD_noAPOE	L-HDL-CE %	254.366	264.103	87.9863	0.0375366	0.547321	12.6919	137.68
AD_noAPOE	L-HDL-FC	183.696	557.663	75.6998	0.0175935	0.53003	15.2092	55.7828
AD_noAPOE	L-HDL-FC %	247.901	243.752	88.2078	-0.0602099	0.42678	8.97125	119.723
AD_noAPOE	L-HDL-L	214.744	430.179	121.364	0.0445613	0.550533	3.12063	89.4056
AD_noAPOE	L-HDL-P	242.596	536	93.513	0.0441177	0.569631	24.7294	79.6889
AD_noAPOE	L-HDL-PL	294.251	458.424	41.8572	0.0534284	0.675344	39.0438	102.617
AD_noAPOE	L-HDL-PL %	293.032	460.007	43.0764	0.0168212	0.551335	31.0493	75.9654
AD_noAPOE	L-HDL-TG	291.668	87.4127	44.4407	0.0749786	0.615579	6.66141	45.587
AD_noAPOE	L-HDL-TG %	258.972	301.214	77.1364	0.0118415	0.517434	9.86769	125.45
AD_noAPOE	L-LDL-C	269.01	183.76	67.0988	0.0588307	0.581941	13.5507	60.5414
AD_noAPOE	L-LDL-C %	273.348	167.158	62.7609	0.0393458	0.555758	18.6431	55.08
AD_noAPOE	L-LDL-CE	246.036	156.748	90.0725	0.049909	0.551019	11.8277	59.2447
AD_noAPOE	L-LDL-CE %	265.948	103.813	70.1605	0.0949787	0.606156	15.018	35.5842
AD_noAPOE	L-LDL-FC	263.306	134.361	72.8023	0.0486115	0.556378	8.50613	49.2289
AD_noAPOE	L-LDL-FC %	283.78	590.141	52.3286	-0.0102899	0.470873	13.6035	72.6502
AD_noAPOE	L-LDL-L	249.941	90.6393	86.1672	0.0602813	0.554552	16.5223	32.9653
AD_noAPOE	L-LDL-P	282.059	159.111	54.0493	0.00933592	0.514722	18.2614	59.5915
AD_noAPOE	L-LDL-PL	269.331	160.427	66.7772	0.0655945	0.587503	8.90958	55.1023
AD_noAPOE	L-LDL-PL %	308.442	85.6641	33.9104	-0.0246159	0.453079	14.8413	38.148
AD_noAPOE	L-LDL-TG	270.553	188.254	65.5552	0.0316547	0.545043	6.86994	88.3038
AD_noAPOE	L-LDL-TG %	326.348	244.233	16.0045	-0.0453103	0.179578	-1.95199	78.6687
AD_noAPOE	L-VLDL-C	296.373	498.808	39.7351	0.0283617	0.598214	4.51068	79.432
AD_noAPOE	L-VLDL-C %	263.823	198.438	72.286	-0.0463837	0.437997	3.58409	100.986
AD_noAPOE	L-VLDL-CE	219.959	363.982	116.15	0.0357017	0.539405	21.237	86.6211
AD_noAPOE	L-VLDL-CE %	297.799	499.681	38.31	-0.0525807	0.30163	2.08192	100.323
AD_noAPOE	L-VLDL-FC	215.823	405.527	120.286	0.0404934	0.5452	18.8635	78.5972
AD_noAPOE	L-VLDL-FC %	289.464	128.776	46.6442	-0.0203207	0.466265	24.8119	50.6745
AD_noAPOE	L-VLDL-L	244.095	325.716	92.0137	0.0444198	0.557897	7.85719	104.036
AD_noAPOE	L-VLDL-P	288.627	387.255	47.4814	0.0511544	0.635108	9.92458	92.9282
AD_noAPOE	L-VLDL-PL	276.771	468.192	59.3373	0.0276762	0.562925	15.2943	87.4392
AD_noAPOE	L-VLDL-PL %	258.706	329.049	77.403	-0.0185825	0.471718	9.51463	104.104
AD_noAPOE	L-VLDL-TG	271.868	456.141	64.2408	0.0398447	0.583523	8.62304	86.5572
AD_noAPOE	L-VLDL-TG %	249.897	100.545	92.4558	0.0513127	0.545566	9.0333	71.5024
AD_noAPOE	LA	276.42	215.408	59.6881	0.0784801	0.630924	7.0353	84.7763
AD_noAPOE	LA %	265.395	301.753	70.7138	-0.00750153	0.48805	8.74773	76.5599
AD_noAPOE	LDL particle size	273.677	219.085	62.4319	-0.132276	0.274045	5.99266	53.6749
AD_noAPOE	LDL-C	274.023	98.3187	62.0857	0.0623562	0.574921	10.4141	35.6037
AD_noAPOE	LDL-CE	278.756	111.99	57.3526	0.0625637	0.583805	12.0357	39.901
AD_noAPOE	LDL-FC	322.565	159.461	66.8337	0.0624352	0.589444	11.2201	39.8985
AD_noAPOE	LDL-L	274.428	105.202	61.6802	0.0513949	0.563231	17.2099	35.0882
AD_noAPOE	LDL-P	274.867	129.122	61.2416	0.0312194	0.54116	10.6559	54.1265
AD_noAPOE	LDL-PL	272.113	85.2021	63.996	0.0389277	0.543494	15.5476	26.9834
AD_noAPOE	LDL-TG	296.28	374.079	39.8288	0.0440085	0.635214	11.31	117.099
AD_noAPOE	Lactate	270.715	369.235	65.3937	0.047569	0.589681	4.93155	37.9577
AD_noAPOE	Leucine	272.666	606.184	63.4427	0.0305344	0.573327	1.95259	37.3601
AD_noAPOE	M-HDL-C	276.231	426.335	59.8774	0.134681	0.863365	1.79504	74.8479
AD_noAPOE	M-HDL-C %	301.314	657.677	34.7951	0.0202143	0.590425	7.54657	61.2284
AD_noAPOE	M-HDL-CE	276.404	446.365	59.7045	0.134061	0.876829	-0.201811	71.1056
AD_noAPOE	M-HDL-CE %	291.59	406.393	44.5187	0.0195389	0.554655	7.3973	108.139
AD_noAPOE	M-HDL-FC	275.726	348.978	70.1357	0.149779	0.802208	-0.0795618	106.383
AD_noAPOE	M-HDL-FC %	266.612	406.053	69.497	0.0456881	0.584656	21.3595	81.4224
AD_noAPOE	M-HDL-L	261.121	286.973	74.9872	0.137581	0.721042	29.6163	106.536
AD_noAPOE	M-HDL-P	279.328	341.934	56.7804	0.146583	0.893991	-0.798626	100.73
AD_noAPOE	M-HDL-PL	258.718	196.106	77.3901	0.140132	0.684989	33.8944	92.1385
AD_noAPOE	M-HDL-PL %	188.364	543.42	147.745	-0.0607973	0.436446	1.30339	47.8265
AD_noAPOE	M-HDL-TG	293.768	215.115	42.341	0.0554643	0.625916	6.38949	111.999
AD_noAPOE	M-HDL-TG %	301.768	279.281	34.3407	-0.0114201	0.465565	18.9472	131.247
AD_noAPOE	M-LDL-C	273.676	220.791	62.4329	0.0719956	0.615789	6.6883	73.8948
AD_noAPOE	M-LDL-C %	287.983	58.8635	48.1258	0.123806	0.662214	7.12569	22.096
AD_noAPOE	M-LDL-CE	295.857	221.868	40.2515	0.0820411	0.706818	4.65318	78.7361
AD_noAPOE	M-LDL-CE %	276.13	209.01	59.9782	0.117865	0.701219	7.63179	85.8818
AD_noAPOE	M-LDL-FC	318.418	107.3	76.9128	0.0946943	0.607808	9.34147	23.0784
AD_noAPOE	M-LDL-FC %	308.558	340.941	27.5503	-0.0349013	0.352909	5.97231	123.341
AD_noAPOE	M-LDL-L	277.524	139.502	58.5849	0.0772033	0.610437	12.4672	54.1255
AD_noAPOE	M-LDL-P	278.647	202.763	57.4619	0.070651	0.618461	2.91518	79.6921
AD_noAPOE	M-LDL-PL	233.264	183.107	102.845	0.0622278	0.560065	14.5641	79.7348
AD_noAPOE	M-LDL-PL %	299.277	89.5798	36.8319	-0.132165	0.234992	1.12875	36.7817
AD_noAPOE	M-LDL-TG	295.329	557.988	40.7791	0.0384256	0.638924	10.1455	69.0109
AD_noAPOE	M-LDL-TG %	293.806	214.374	42.3028	0.00379118	0.50838	17.9661	95.6332
AD_noAPOE	M-VLDL-C	275.308	185.055	60.8008	0.0222398	0.533532	14.2233	74.0032
AD_noAPOE	M-VLDL-C %	272.626	596.432	63.4829	-0.0395797	0.405137	8.31561	76.264
AD_noAPOE	M-VLDL-CE	277.908	122.202	58.2002	-4.7121e-05	0.499937	11.3335	47.7787
AD_noAPOE	M-VLDL-CE %	272.419	431.419	63.6898	-0.0300298	0.438392	10.1842	94.5068
AD_noAPOE	M-VLDL-FC	256.507	223.412	79.6019	0.0487124	0.562566	9.384	102.282
AD_noAPOE	M-VLDL-FC %	279.346	447.552	56.7625	-0.0278513	0.435252	7.1754	96.3442
AD_noAPOE	M-VLDL-L	274.182	342	68.171	0.037207	0.565565	16.1569	98.6867
AD_noAPOE	M-VLDL-P	268.482	298.226	67.6263	0.058528	0.598151	12.203	107.66
AD_noAPOE	M-VLDL-PL	246.826	254.239	89.2831	0.0543867	0.566365	9.6678	116.467
AD_noAPOE	M-VLDL-PL %	296.197	317.188	39.9113	-0.0187185	0.448049	2.83728	114.14
AD_noAPOE	M-VLDL-TG	265.374	581.972	70.7348	0.0459695	0.598454	11.4842	65.7826
AD_noAPOE	M-VLDL-TG %	299.417	373.556	42.9352	-0.00191682	0.494634	10.2187	119.569
AD_noAPOE	MUFA	300.343	210.186	35.7656	0.0749448	0.70582	3.61501	94.883
AD_noAPOE	MUFA %	219.552	290.821	116.556	0.0291018	0.52945	1.39385	106.99
AD_noAPOE	Omega-3	301.457	182.38	34.6513	0.10942	0.825137	0.0343811	77.2195
AD_noAPOE	Omega-3 %	39.3095	5650.71	296.799	-0.114533	0.316301	21.9206	24.829
AD_noAPOE	Omega-6	266.521	236.833	69.588	0.0959646	0.645931	4.12155	102.858
AD_noAPOE	Omega-6 %	273.679	170.081	62.4297	0.141367	0.718185	33.9677	111.737
AD_noAPOE	Omega-6/Omega-3	274.45	249.391	61.6591	-0.0539791	0.408649	6.46866	98.9772
AD_noAPOE	PUFA	293.651	247.126	42.4575	0.10902	0.795742	7.44337	98.5492
AD_noAPOE	PUFA %	280.434	679.593	55.6749	-0.0185871	0.446926	2.08507	52.726
AD_noAPOE	PUFA/MUFA	290.545	315.476	45.5639	-0.0314875	0.422612	9.99616	115.574
AD_noAPOE	Phenylalanine	328.107	23.7892	8.00129	0.0479018	0.712398	0.420899	4.37324
AD_noAPOE	Phosphatidylcholines	227.567	172.028	114.785	0.118017	0.604414	7.01798	88.2895
AD_noAPOE	Phosphoglycerides	264.087	227.119	78.2653	0.120782	0.666296	12.2955	95.0609
AD_noAPOE	Pyruvate	327.446	73.6665	8.66281	-0.0406451	0.214971	0.950852	31.073
AD_noAPOE	Remnant-C	295.713	217.2	40.3957	0.0477277	0.613021	8.48993	92.0048
AD_noAPOE	S-HDL-C	215.173	262.997	120.936	0.150362	0.647377	10.8725	82.4702
AD_noAPOE	S-HDL-C %	294.439	219.749	41.6697	4.2075e-05	0.500095	11.5918	91.2729
AD_noAPOE	S-HDL-CE	240.645	209.293	95.4636	0.154693	0.673554	16.3975	81.3737
AD_noAPOE	S-HDL-CE %	303.36	132.588	32.749	-0.00906553	0.479214	19.1563	58.7042
AD_noAPOE	S-HDL-FC	199.313	245.418	143.04	0.145897	0.621315	6.33364	78.1953
AD_noAPOE	S-HDL-FC %	249.709	166.802	86.3992	-0.034052	0.463321	38.0463	74.5221
AD_noAPOE	S-HDL-L	239.246	333.994	96.863	0.127666	0.66724	4.01127	88.2637
AD_noAPOE	S-HDL-P	185.036	294.947	151.073	0.158312	0.632985	12.0022	66.487
AD_noAPOE	S-HDL-PL	247.106	300.424	89.0027	0.134537	0.684185	12.2475	110.836
AD_noAPOE	S-HDL-PL %	281.804	116.111	54.3047	-0.000427732	0.4994	9.5905	57.616
AD_noAPOE	S-HDL-TG	275.353	613.16	60.7557	0.0196136	0.549101	11.2076	80.9631
AD_noAPOE	S-HDL-TG %	222.022	247.036	114.087	-0.003432	0.496664	11.321	128.876
AD_noAPOE	S-LDL-C	231.815	174.032	104.294	0.0658642	0.561872	7.05334	78.7068
AD_noAPOE	S-LDL-C %	276.797	72.2088	59.312	0.115104	0.633782	7.77325	29.0268
AD_noAPOE	S-LDL-CE	277.437	180.1	58.6714	0.0674318	0.605562	11.0476	69.4017
AD_noAPOE	S-LDL-CE %	288.287	124.476	47.822	0.100804	0.669341	5.94518	63.0906
AD_noAPOE	S-LDL-FC	251.226	138.985	84.8829	0.0539642	0.555795	11.2247	44.8146
AD_noAPOE	S-LDL-FC %	274.162	297.48	61.947	-0.0461341	0.416657	6.01944	126.25
AD_noAPOE	S-LDL-L	252.671	212.457	89.6816	0.0661793	0.576273	14.1856	91.6979
AD_noAPOE	S-LDL-P	278.034	171.271	58.0741	0.0495243	0.576088	15.4554	69.9705
AD_noAPOE	S-LDL-PL	235.353	169.623	100.756	0.0387173	0.536956	15.7422	68.2263
AD_noAPOE	S-LDL-PL %	285.395	196.428	50.7136	-0.100232	0.307086	5.42643	100.303
AD_noAPOE	S-LDL-TG	213.195	419.503	122.913	0.0457453	0.550798	10.8786	91.5083
AD_noAPOE	S-LDL-TG %	297.475	398.199	38.634	0.017237	0.554686	9.86697	116.168
AD_noAPOE	S-VLDL-C	300.755	276.249	35.3534	-0.00136628	0.496019	13.667	116.081
AD_noAPOE	S-VLDL-C %	322.488	188.191	13.6205	-0.0486003	0.12041	-0.0367944	76.1145
AD_noAPOE	S-VLDL-CE	282.332	296.725	53.7764	1.92074e-06	0.500004	13.3388	134.067
AD_noAPOE	S-VLDL-CE %	300.523	274.456	35.5856	-0.0735844	0.267358	18.9647	133.346
AD_noAPOE	S-VLDL-FC	297.475	254.254	38.6339	0.0296337	0.577365	12.6002	100.764
AD_noAPOE	S-VLDL-FC %	307.274	391.837	28.8351	-0.0201763	0.415253	4.45965	107.159
AD_noAPOE	S-VLDL-L	226.979	381.673	115.373	0.00875955	0.509971	22.6477	83.8211
AD_noAPOE	S-VLDL-P	219.448	338.721	116.661	0.0248764	0.526586	22.3795	92.9657
AD_noAPOE	S-VLDL-PL	246.201	281.912	89.908	0.0374669	0.547064	12.2689	107.633
AD_noAPOE	S-VLDL-PL %	293.66	201.261	42.449	-0.0358862	0.422211	12.7104	78.7412
AD_noAPOE	S-VLDL-TG	302.601	314.36	33.5078	0.0329143	0.609034	14.1886	136.476
AD_noAPOE	S-VLDL-TG %	287.471	409.475	48.6379	0.0578179	0.654471	3.25014	108.045
AD_noAPOE	SFA	257.433	301.955	78.6757	0.0927792	0.6386	4.50286	113.3
AD_noAPOE	SFA %	273.382	457.203	62.7269	0.0298949	0.563844	4.02	39.7093
AD_noAPOE	Sphingomyelins	248.246	192.675	87.8629	0.096501	0.609499	14.2849	84.176
AD_noAPOE	TG/PG	186.18	727.708	149.929	0.0059262	0.506834	16.4115	51.4303
AD_noAPOE	Total BCAA	219.856	588.545	116.253	0.0279416	0.537322	7.78026	43.574
AD_noAPOE	Total cholines	222.647	181.761	113.462	0.12358	0.611475	9.23954	102.41
AD_noAPOE	Total fatty acids	259.902	337.912	76.2062	0.107555	0.676516	3.05303	105.915
AD_noAPOE	Total triglycerides	259.616	527.966	82.7367	0.0169196	0.529808	25.144	76.2292
AD_noAPOE	Total-C	222.178	178.337	113.931	0.0808379	0.571384	7.92967	82.1688
AD_noAPOE	Total-CE	231.418	168.775	110.934	0.1008	0.590726	12.417	61.1368
AD_noAPOE	Total-FC	236.685	145.637	99.4235	0.0700471	0.564809	10.5402	63.2354
AD_noAPOE	Total-L	251.27	190.476	91.0824	0.0987702	0.609303	14.0937	69.2997
AD_noAPOE	Total-P	255.33	395.525	80.779	0.146498	0.758452	1.47872	69.3645
AD_noAPOE	Total-PL	242.841	180.832	93.2674	0.116343	0.623602	6.59874	96.8291
AD_noAPOE	Tyrosine	303.288	186.169	32.8206	-0.0433753	0.383272	7.53249	46.7355
AD_noAPOE	Unsaturation	320.415	286.236	15.6931	0.0405778	0.808096	-1.51876	98.0173
AD_noAPOE	VLDL particle size	244.082	527.281	92.0267	0.0413793	0.565767	13.0042	72.9059
AD_noAPOE	VLDL-C	256.523	263.115	79.586	0.0322518	0.543918	9.74393	125.704
AD_noAPOE	VLDL-CE	283.741	188.567	58.6116	0.0133868	0.521164	14.346	81.0665
AD_noAPOE	VLDL-FC	248.638	305.512	87.4708	0.0384606	0.551085	15.5206	109.475
AD_noAPOE	VLDL-L	266.863	430.671	69.2458	0.0315093	0.559722	13.5361	81.9947
AD_noAPOE	VLDL-P	248.6	301.656	87.5088	0.0416843	0.555112	13.9287	113.802
AD_noAPOE	VLDL-PL	219.431	340.517	116.678	0.0258893	0.527722	15.0236	92.6302
AD_noAPOE	VLDL-TG	300.185	551.764	35.9236	0.0409224	0.668982	2.80166	72.349
AD_noAPOE	Valine	224.264	741.829	118.089	-0.0174692	0.474423	11.9634	36.8158
AD_noAPOE	XL-HDL-C	308.725	668.201	27.3833	-0.0291073	0.328177	13.6549	51.2156
AD_noAPOE	XL-HDL-C %	306.699	79.5101	29.4099	0.0383907	0.580352	18.9622	40.4291
AD_noAPOE	XL-HDL-CE	143.283	481.273	192.825	-0.0128534	0.489899	28.0105	48.5811
AD_noAPOE	XL-HDL-CE %	282.285	120.447	53.8231	0.0819402	0.620112	10.321	42.6743
AD_noAPOE	XL-HDL-FC	277.908	402.575	64.4443	-0.0351893	0.429936	5.20244	82.3924
AD_noAPOE	XL-HDL-FC %	251.074	279.197	85.0346	-0.0222469	0.470822	5.38915	100.004
AD_noAPOE	XL-HDL-L	218.406	465.008	117.703	-0.0169765	0.479668	27.1665	79.1746
AD_noAPOE	XL-HDL-P	301.379	439.96	34.7297	-0.0102553	0.462368	45.7598	99.0284
AD_noAPOE	XL-HDL-PL	235.412	334.222	57.2684	-0.0497212	0.40505	18.3215	87.8176
AD_noAPOE	XL-HDL-PL %	240.658	202.999	95.4509	-0.0544349	0.442189	16.901	94.9408
AD_noAPOE	XL-HDL-TG	275.54	170.171	40.7984	0.0261953	0.553043	3.94015	176.873
AD_noAPOE	XL-HDL-TG %	284.982	417.025	51.1271	0.0428068	0.607764	7.72494	99.8072
AD_noAPOE	XL-VLDL-C	303.1	520.655	33.0089	0.0261638	0.611079	15.0848	68.803
AD_noAPOE	XL-VLDL-C %	244.169	577.635	91.9399	-0.0414899	0.431324	5.88763	65.4671
AD_noAPOE	XL-VLDL-CE	221.173	378.181	114.935	0.0239707	0.527059	22.8492	84.4059
AD_noAPOE	XL-VLDL-CE %	299.984	608.259	36.1242	-0.0327369	0.361417	9.86721	69.2956
AD_noAPOE	XL-VLDL-FC	287.515	515.299	48.5938	0.0369439	0.607379	10.9373	74.0213
AD_noAPOE	XL-VLDL-FC %	301.61	380.085	34.4985	-0.0464993	0.332177	3.41546	105.992
AD_noAPOE	XL-VLDL-L	227.832	372.498	114.52	0.00291039	0.503303	15.0004	78.5264
AD_noAPOE	XL-VLDL-P	270.636	454.931	65.4727	0.0370805	0.576119	17.4956	82.2496
AD_noAPOE	XL-VLDL-PL	294.889	274.208	41.2196	0.0288364	0.573149	14.6128	122.586
AD_noAPOE	XL-VLDL-PL %	283.789	131.552	52.3197	-0.0425942	0.43513	12.5892	63.2251
AD_noAPOE	XL-VLDL-TG	246.833	603.78	89.2757	0.0317164	0.55485	8.8567	61.4075
AD_noAPOE	XL-VLDL-TG %	305.911	385.437	30.1977	0.05485	0.737538	4.14116	109.311
AD_noAPOE	XS-VLDL-C	300.3	203.795	35.8086	-0.0123449	0.468809	11.226	96.8368
AD_noAPOE	XS-VLDL-C %	273.65	445.368	62.4589	-0.0266783	0.443533	11.3206	90.9895
AD_noAPOE	XS-VLDL-CE	252.817	140.985	39.8628	-0.00336915	0.49381	6.92312	68.0433
AD_noAPOE	XS-VLDL-CE %	297.82	495.022	38.2883	-0.0101508	0.464196	3.81803	83.5268
AD_noAPOE	XS-VLDL-FC	297.226	211.459	38.8825	-0.0136814	0.467454	14.3768	96.4235
AD_noAPOE	XS-VLDL-FC %	289.56	158.726	46.5487	-0.0774384	0.35605	3.48786	71.3675
AD_noAPOE	XS-VLDL-L	278.616	198.19	63.7365	0.00923121	0.51381	14.8497	106.635
AD_noAPOE	XS-VLDL-P	296.051	208.28	40.0575	-3.3855e-05	0.499922	19.5857	92.5706
AD_noAPOE	XS-VLDL-PL	296.012	210.731	40.0969	-0.0113253	0.473866	16.2259	96.8862
AD_noAPOE	XS-VLDL-PL %	226.746	167.348	109.363	-0.0948244	0.414818	6.67916	62.9338
AD_noAPOE	XS-VLDL-TG	287.797	391.273	28.5415	0.0182814	0.574992	10.9241	112.24
AD_noAPOE	XS-VLDL-TG %	284.275	332.446	51.8333	0.0521503	0.617765	10.2596	120.05
AD_noAPOE	XXL-VLDL-C	260.36	301.783	75.7488	0.0548269	0.583008	9.78214	107.35
AD_noAPOE	XXL-VLDL-C %	310.664	102.189	25.4449	-0.0221964	0.442171	7.68848	34.0027
AD_noAPOE	XXL-VLDL-CE	287.964	376.656	48.1443	0.0509338	0.630904	7.30078	103.463
AD_noAPOE	XXL-VLDL-CE %	316.439	74.6828	33.6445	-0.0592941	0.388488	27.1736	27.2521
AD_noAPOE	XXL-VLDL-FC	263.979	336.421	72.1295	0.06909	0.615501	5.06312	100.183
AD_noAPOE	XXL-VLDL-FC %	291.915	54.8421	44.1933	-0.0097917	0.487129	4.412	42.2707
AD_noAPOE	XXL-VLDL-L	275.072	249.856	61.0368	0.0517867	0.588435	9.16544	99.4598
AD_noAPOE	XXL-VLDL-P	241.85	355.055	94.2587	0.0550665	0.572901	11.1669	90.6228
AD_noAPOE	XXL-VLDL-PL	250.77	313.742	85.3386	0.0560017	0.577259	5.23062	104.941
AD_noAPOE	XXL-VLDL-PL %	310.228	64.3721	25.8801	0.0381045	0.582548	5.12287	27.3976
AD_noAPOE	XXL-VLDL-TG	258.322	457.885	77.7862	0.0480573	0.584431	10.8712	82.6614
AD_noAPOE	XXL-VLDL-TG %	327.144	42.9377	8.96417	0.0270671	0.630576	15.9234	21.1691
AD_noAPOE	non-HDL-C	277.972	136.988	58.1365	0.0627802	0.58919	10.2215	53.8152

## Sheet: Table S9
Table S9. Genetic overlap (bivariate MiXeR) between proglucagon (GCG) and disease traits
trait1	trait2	trait1_mean	trait2_mean	overlap_mean	rg_mean	concordance_mean	best_vs_min_AIC	best_vs_max_AIC
BMI	GCG	7187.81	12.4208	305.049	0.0123161	0.519834	8.61484	-1.04435
T2D	GCG	1821.39	9.76823	249.287	0.145767	0.640875	16.0606	8.1132
CAD	GCG	839.896	85.1845	232.286	0.0760423	0.561171	16.6859	4.65609
Stroke	GCG	963.7	199.424	118.047	-0.0252669	0.459968	0.727673	0.770794
PD	GCG	363.048	237.453	80.0175	-0.196458	0.12753	-0.180146	23.2558
AD_noAPOE	GCG	263.726	245.087	72.3828	0.138046	0.714081	4.12247	15.2114

## Sheet: Table S10
Table S10. Causal effects (bidirectional Mendelian randomization) between metabolites and diseases traits.
exposure	outcome	nsnp	method	b	se	p	fdr
3-Hydroxybutyrate	BMI	11	IVW	0.0939573	0.0773741	0.224623	0.309012
3-Hydroxybutyrate	BMI	11	Weighted median	0.186829	0.0617291	0.00247332	0.0613451
3-Hydroxybutyrate	BMI	11	MR Egger	0.175611	0.170935	0.331073	0.437055
3-Hydroxybutyrate	T2D	29	IVW	-0.038642	0.145927	0.79116	0.800809
3-Hydroxybutyrate	T2D	29	Weighted median	0.115591	0.0991631	0.24375	0.38331
3-Hydroxybutyrate	T2D	29	MR Egger	-0.203006	0.311826	0.520533	0.589148
3-Hydroxybutyrate	CAD	31	IVW	0.176353	0.161902	0.276039	0.293734
3-Hydroxybutyrate	CAD	31	Weighted median	0.0850543	0.0799841	0.287605	0.307355
3-Hydroxybutyrate	CAD	31	MR Egger	0.673371	0.343393	0.0595534	0.0723356
3-Hydroxybutyrate	Stroke	31	IVW	0.011295	0.0606205	0.852191	0.89534
3-Hydroxybutyrate	Stroke	31	Weighted median	0.153236	0.0768074	0.0460353	0.636822
3-Hydroxybutyrate	Stroke	31	MR Egger	0.101444	0.13378	0.454399	0.648938
3-Hydroxybutyrate	PD	30	IVW	0.0551979	0.112972	0.625127	0.972853
3-Hydroxybutyrate	PD	30	Weighted median	-0.129971	0.150586	0.388081	0.99757
3-Hydroxybutyrate	PD	30	MR Egger	-0.242302	0.247336	0.335651	0.999681
3-Hydroxybutyrate	AD	30	IVW	-0.0151339	0.0937444	0.871749	0.904439
3-Hydroxybutyrate	AD	30	Weighted median	-0.00749633	0.115132	0.948086	0.990992
3-Hydroxybutyrate	AD	30	MR Egger	0.0154126	0.206414	0.941009	0.96276
3-Hydroxybutyrate	PD_FINNGEN	30	IVW	0.213441	0.179374	0.234078	0.495465
3-Hydroxybutyrate	PD_FINNGEN	30	Weighted median	0.322474	0.232814	0.166016	0.74775
3-Hydroxybutyrate	PD_FINNGEN	30	MR Egger	0.256968	0.383677	0.508503	0.806479
3-Hydroxybutyrate	AD_noAPOE	30	IVW	-0.0151339	0.0937444	0.871749	0.953094
3-Hydroxybutyrate	AD_noAPOE	30	Weighted median	-0.00749633	0.117072	0.948945	0.968624
3-Hydroxybutyrate	AD_noAPOE	30	MR Egger	0.0154126	0.206414	0.941009	0.983391
3-Hydroxybutyrate	AD_FINNGEN	29	IVW	0.120528	0.14098	0.392589	0.469974
3-Hydroxybutyrate	AD_FINNGEN	29	Weighted median	0.0341544	0.161451	0.83246	0.946496
3-Hydroxybutyrate	AD_FINNGEN	29	MR Egger	0.0831973	0.301598	0.78476	0.81081
Acetate	BMI	9	IVW	0.0800679	0.166325	0.630237	0.710086
Acetate	BMI	9	Weighted median	0.0719384	0.102699	0.483629	0.787082
Acetate	BMI	9	MR Egger	2.26819	0.940596	0.0466755	0.0934446
Acetate	T2D	17	IVW	0.0653923	0.160371	0.683452	0.700327
Acetate	T2D	17	Weighted median	-0.0560726	0.108678	0.605887	0.750079
Acetate	T2D	17	MR Egger	-0.0297179	0.354803	0.934356	0.94575
Acetate	CAD	20	IVW	-0.161632	0.146402	0.269581	0.288093
Acetate	CAD	20	Weighted median	-0.05365	0.0777412	0.490125	0.514941
Acetate	CAD	20	MR Egger	-0.0310187	0.336625	0.9276	0.935111
Acetate	Stroke	18	IVW	-0.0874488	0.134795	0.516498	0.627356
Acetate	Stroke	18	Weighted median	0.0237274	0.105877	0.822676	0.936316
Acetate	Stroke	18	MR Egger	0.0152	0.303803	0.960716	0.978786
Acetate	PD	18	IVW	0.184982	0.150205	0.218123	0.953806
Acetate	PD	18	Weighted median	0.261999	0.208026	0.207867	0.99757
Acetate	PD	18	MR Egger	0.282948	0.341656	0.419758	0.999681
Acetate	AD	20	IVW	0.129258	0.130027	0.32018	0.416984
Acetate	AD	20	Weighted median	-0.0414067	0.144465	0.774402	0.987126
Acetate	AD	20	MR Egger	-0.207846	0.284125	0.473873	0.611369
Acetate	PD_FINNGEN	20	IVW	0.185748	0.227806	0.414856	0.641609
Acetate	PD_FINNGEN	20	Weighted median	0.169241	0.274401	0.53739	0.885501
Acetate	PD_FINNGEN	20	MR Egger	-0.196639	0.572174	0.735077	0.924414
Acetate	AD_noAPOE	20	IVW	0.129258	0.130027	0.32018	0.66601
Acetate	AD_noAPOE	20	Weighted median	-0.0414067	0.143588	0.773062	0.968624
Acetate	AD_noAPOE	20	MR Egger	-0.207846	0.284125	0.473873	0.715117
Acetate	AD_FINNGEN	20	IVW	0.0621212	0.168637	0.712596	0.748677
Acetate	AD_FINNGEN	20	Weighted median	-0.0474731	0.186556	0.799132	0.929831
Acetate	AD_FINNGEN	20	MR Egger	-0.154135	0.425762	0.721552	0.761298
Acetoacetate	BMI	4	IVW	0.136308	0.0666189	0.0407481	0.0792677
Acetoacetate	BMI	4	Weighted median	0.15913	0.0742519	0.032104	0.17378
Acetoacetate	BMI	4	MR Egger	0.186144	0.137609	0.308783	0.415606
Acetoacetate	T2D	15	IVW	-0.181635	0.188798	0.336019	0.359094
Acetoacetate	T2D	15	Weighted median	-0.0983208	0.12567	0.433994	0.603712
Acetoacetate	T2D	15	MR Egger	-0.51528	0.345151	0.159329	0.212154
Acetoacetate	CAD	15	IVW	0.146833	0.137376	0.285143	0.30213
Acetoacetate	CAD	15	Weighted median	0.10719	0.0938631	0.253461	0.272033
Acetoacetate	CAD	15	MR Egger	-0.0693255	0.257832	0.792243	0.815159
Acetoacetate	Stroke	14	IVW	-0.000774393	0.0890916	0.993065	0.993065
Acetoacetate	Stroke	14	Weighted median	0.104806	0.10024	0.295768	0.70859
Acetoacetate	Stroke	14	MR Egger	0.0907984	0.173811	0.610902	0.760313
Acetoacetate	PD	15	IVW	-0.0508936	0.161599	0.75281	0.981793
Acetoacetate	PD	15	Weighted median	-0.0560042	0.223846	0.80244	0.99757
Acetoacetate	PD	15	MR Egger	-0.0490087	0.312053	0.877617	0.999681
Acetoacetate	AD	15	IVW	-0.075208	0.114441	0.511069	0.611808
Acetoacetate	AD	15	Weighted median	0.136993	0.161416	0.396049	0.987126
Acetoacetate	AD	15	MR Egger	0.141463	0.210431	0.513193	0.642136
Acetoacetate	PD_FINNGEN	15	IVW	0.135944	0.276348	0.622767	0.770682
Acetoacetate	PD_FINNGEN	15	Weighted median	-0.192706	0.318753	0.545471	0.885501
Acetoacetate	PD_FINNGEN	15	MR Egger	-0.234935	0.578171	0.691101	0.914519
Acetoacetate	AD_noAPOE	15	IVW	-0.075208	0.114441	0.511069	0.805418
Acetoacetate	AD_noAPOE	15	Weighted median	0.136993	0.154691	0.375836	0.968624
Acetoacetate	AD_noAPOE	15	MR Egger	0.141463	0.210431	0.513193	0.734397
Acetoacetate	AD_FINNGEN	15	IVW	-0.105939	0.15271	0.487851	0.559373
Acetoacetate	AD_FINNGEN	15	Weighted median	0.00676225	0.194197	0.972222	0.996632
Acetoacetate	AD_FINNGEN	15	MR Egger	0.350952	0.303434	0.268248	0.313586
Acetone	BMI	6	IVW	0.0882775	0.0843763	0.295452	0.387198
Acetone	BMI	6	Weighted median	0.11676	0.060159	0.052275	0.224813
Acetone	BMI	6	MR Egger	0.151553	0.158234	0.392413	0.49101
Acetone	T2D	18	IVW	-0.1172	0.152646	0.442611	0.463067
Acetone	T2D	18	Weighted median	0.0174445	0.0938946	0.852611	0.927075
Acetone	T2D	18	MR Egger	-0.32968	0.266177	0.233367	0.305834
Acetone	CAD	20	IVW	-0.0732261	0.183744	0.690245	0.710211
Acetone	CAD	20	Weighted median	-0.015078	0.0754695	0.841646	0.85191
Acetone	CAD	20	MR Egger	0.0445859	0.330031	0.894035	0.904938
Acetone	Stroke	20	IVW	-0.0138464	0.0742849	0.852134	0.89534
Acetone	Stroke	20	Weighted median	0.0775699	0.0901768	0.38968	0.771873
Acetone	Stroke	20	MR Egger	-0.0153455	0.132249	0.908909	0.95493
Acetone	PD	20	IVW	0.0242252	0.135582	0.858192	0.981793
Acetone	PD	20	Weighted median	-0.0298176	0.189143	0.874736	0.99757
Acetone	PD	20	MR Egger	-0.0807806	0.240528	0.740869	0.999681
Acetone	AD	20	IVW	0.116796	0.111622	0.295395	0.399747
Acetone	AD	20	Weighted median	0.0741246	0.140033	0.596572	0.987126
Acetone	AD	20	MR Egger	-0.0130992	0.196738	0.947649	0.963121
Acetone	PD_FINNGEN	20	IVW	0.220846	0.236604	0.350613	0.585924
Acetone	PD_FINNGEN	20	Weighted median	-0.0673101	0.260431	0.796055	0.94759
Acetone	PD_FINNGEN	20	MR Egger	0.158764	0.443865	0.724739	0.920714
Acetone	AD_noAPOE	20	IVW	0.116796	0.111622	0.295395	0.66601
Acetone	AD_noAPOE	20	Weighted median	0.0741246	0.137707	0.590385	0.968624
Acetone	AD_noAPOE	20	MR Egger	-0.0130992	0.196738	0.947649	0.983391
Acetone	AD_FINNGEN	20	IVW	0.111427	0.138196	0.420071	0.495022
Acetone	AD_FINNGEN	20	Weighted median	-0.00160051	0.188369	0.993221	0.999973
Acetone	AD_FINNGEN	20	MR Egger	-0.0539988	0.25533	0.834883	0.858766
Alanine	BMI	37	IVW	-0.110708	0.0381079	0.00367119	0.0112855
Alanine	BMI	37	Weighted median	-0.144371	0.0435245	0.000909903	0.037761
Alanine	BMI	37	MR Egger	-0.192185	0.0890599	0.0378769	0.0799267
Alanine	T2D	77	IVW	0.151808	0.0872658	0.0819282	0.0935785
Alanine	T2D	77	Weighted median	0.0766311	0.0615076	0.212809	0.344087
Alanine	T2D	77	MR Egger	-0.346717	0.189391	0.0711193	0.104909
Alanine	CAD	99	IVW	0.145923	0.0536065	0.00648653	0.00765472
Alanine	CAD	99	Weighted median	0.132618	0.0403223	0.00100563	0.00143834
Alanine	CAD	99	MR Egger	-0.10473	0.119686	0.383714	0.419056
Alanine	Stroke	90	IVW	0.0868852	0.035764	0.0151237	0.0355264
Alanine	Stroke	90	Weighted median	0.0389838	0.0498709	0.434395	0.783799
Alanine	Stroke	90	MR Egger	0.0662894	0.0879644	0.453105	0.648938
Alanine	PD	93	IVW	0.0743581	0.0746729	0.319355	0.953806
Alanine	PD	93	Weighted median	0.0762192	0.1005	0.448212	0.99757
Alanine	PD	93	MR Egger	0.204061	0.171245	0.236504	0.999681
Alanine	AD	97	IVW	-0.0228267	0.0519669	0.660477	0.744157
Alanine	AD	97	Weighted median	-0.0871247	0.0764325	0.254331	0.987126
Alanine	AD	97	MR Egger	-0.0732463	0.119756	0.542243	0.665116
Alanine	PD_FINNGEN	94	IVW	0.115441	0.088933	0.194266	0.474237
Alanine	PD_FINNGEN	94	Weighted median	0.127326	0.130575	0.329503	0.74775
Alanine	PD_FINNGEN	94	MR Egger	0.0579654	0.203938	0.776873	0.950396
Alanine	AD_noAPOE	97	IVW	-0.0228267	0.0519669	0.660477	0.851525
Alanine	AD_noAPOE	97	Weighted median	-0.0871247	0.0745928	0.242805	0.968624
Alanine	AD_noAPOE	97	MR Egger	-0.0732463	0.119756	0.542243	0.758531
Alanine	AD_FINNGEN	93	IVW	-0.0312714	0.0726599	0.666919	0.720657
Alanine	AD_FINNGEN	93	Weighted median	-0.0205512	0.093885	0.82673	0.946496
Alanine	AD_FINNGEN	93	MR Egger	-0.0662891	0.166378	0.691251	0.732432
Albumin	BMI	363	IVW	-0.125255	0.0211632	3.24837e-09	2.69614e-07
Albumin	BMI	363	Weighted median	-0.0784439	0.0352355	0.025996	0.150535
Albumin	BMI	363	MR Egger	-0.0632669	0.0455951	0.166121	0.258525
Albumin	T2D	1709	IVW	-0.0789833	0.0195646	5.41258e-05	7.16878e-05
Albumin	T2D	1709	Weighted median	-0.126425	0.0347004	0.000269126	0.00197095
Albumin	T2D	1709	MR Egger	-0.0949574	0.0347256	0.00631193	0.0121835
Albumin	CAD	2106	IVW	-0.0861786	0.0169366	3.61282e-07	4.94282e-07
Albumin	CAD	2106	Weighted median	-0.0663788	0.0272203	0.0147453	0.0174837
Albumin	CAD	2106	MR Egger	-0.0809684	0.0306851	0.00838413	0.0109876
Albumin	Stroke	1541	IVW	-0.0645175	0.0188365	0.000614485	0.00273226
Albumin	Stroke	1541	Weighted median	-0.0294533	0.0491153	0.548722	0.823083
Albumin	Stroke	1541	MR Egger	-0.0492882	0.0349464	0.158625	0.31853
Albumin	PD	1273	IVW	-0.00728627	0.0430249	0.865521	0.981793
Albumin	PD	1273	Weighted median	-0.185327	0.092729	0.0456528	0.99757
Albumin	PD	1273	MR Egger	-0.199641	0.0829303	0.0162112	0.999681
Albumin	AD	1558	IVW	0.0453114	0.027944	0.104909	0.18396
Albumin	AD	1558	Weighted median	0.0167506	0.0651892	0.797214	0.987126
Albumin	AD	1558	MR Egger	0.103278	0.0522293	0.0481739	0.0901903
Albumin	PD_FINNGEN	1964	IVW	0.0905965	0.0433019	0.0364202	0.231
Albumin	PD_FINNGEN	1964	Weighted median	0.0882786	0.0974177	0.364837	0.753375
Albumin	PD_FINNGEN	1964	MR Egger	0.0895143	0.0687506	0.193064	0.573851
Albumin	AD_noAPOE	1558	IVW	0.0453114	0.027944	0.104909	0.512167
Albumin	AD_noAPOE	1558	Weighted median	0.0167506	0.0634817	0.791884	0.968624
Albumin	AD_noAPOE	1558	MR Egger	0.103278	0.0522293	0.0481739	0.251324
Albumin	AD_FINNGEN	1942	IVW	0.0733588	0.0313196	0.019167	0.0343352
Albumin	AD_FINNGEN	1942	Weighted median	-0.004485	0.0799653	0.955273	0.996632
Albumin	AD_FINNGEN	1942	MR Egger	0.0646659	0.0497835	0.194118	0.233504
ApoA1	BMI	357	IVW	-0.0715278	0.0154698	3.76923e-06	5.86586e-05
ApoA1	BMI	357	Weighted median	-0.0273126	0.022716	0.229229	0.548827
ApoA1	BMI	357	MR Egger	-0.0412186	0.0224722	0.0674603	0.125876
ApoA1	T2D	1734	IVW	-0.217708	0.0178774	4.07975e-34	1.24898e-33
ApoA1	T2D	1734	Weighted median	-0.075818	0.0354673	0.0325422	0.0723483
ApoA1	T2D	1734	MR Egger	-0.152449	0.0274103	3.08823e-08	1.6361e-07
ApoA1	CAD	2128	IVW	-0.151963	0.015257	2.27675e-23	4.36084e-23
ApoA1	CAD	2128	Weighted median	-0.126752	0.028667	9.80027e-06	1.7185e-05
ApoA1	CAD	2128	MR Egger	-0.111743	0.0235388	2.20031e-06	3.75258e-06
ApoA1	Stroke	1571	IVW	-0.0683882	0.0158483	1.59482e-05	0.0001891
ApoA1	Stroke	1571	Weighted median	-0.0216425	0.034606	0.53171	0.820857
ApoA1	Stroke	1571	MR Egger	-0.0567853	0.0247489	0.0218958	0.0757231
ApoA1	PD	1292	IVW	0.00041325	0.0350286	0.990587	0.990587
ApoA1	PD	1292	Weighted median	0.015783	0.067867	0.816104	0.99757
ApoA1	PD	1292	MR Egger	0.0345993	0.0543085	0.524181	0.999681
ApoA1	AD	1587	IVW	0.00305506	0.0236244	0.897106	0.926885
ApoA1	AD	1587	Weighted median	-0.00800495	0.0461589	0.86232	0.987126
ApoA1	AD	1587	MR Egger	-0.0169907	0.0367433	0.643846	0.756216
ApoA1	PD_FINNGEN	1944	IVW	0.00075972	0.040661	0.985093	0.989065
ApoA1	PD_FINNGEN	1944	Weighted median	0.118435	0.0817769	0.147543	0.734764
ApoA1	PD_FINNGEN	1944	MR Egger	0.0196087	0.0624164	0.753434	0.938025
ApoA1	AD_noAPOE	1585	IVW	0.00371624	0.0236292	0.875029	0.953094
ApoA1	AD_noAPOE	1585	Weighted median	-0.00798623	0.0479915	0.867835	0.968624
ApoA1	AD_noAPOE	1585	MR Egger	-0.0166387	0.0367461	0.650753	0.852828
ApoA1	AD_FINNGEN	1938	IVW	-0.0205118	0.0301514	0.49632	0.564309
ApoA1	AD_FINNGEN	1938	Weighted median	0.022689	0.0645996	0.725419	0.881949
ApoA1	AD_FINNGEN	1938	MR Egger	-0.0681663	0.0463157	0.141244	0.176732
ApoB	BMI	361	IVW	-0.0509838	0.0152921	0.000856067	0.00354225
ApoB	BMI	361	Weighted median	-0.0571309	0.0248185	0.0213382	0.14862
ApoB	BMI	361	MR Egger	-0.0847796	0.0240322	0.00047351	0.00322344
ApoB	T2D	1779	IVW	-0.0958793	0.0158694	1.52436e-09	2.20814e-09
ApoB	T2D	1779	Weighted median	-0.111801	0.0313179	0.00035714	0.00224584
ApoB	T2D	1779	MR Egger	-0.13447	0.0240497	2.60385e-08	1.4408e-07
ApoB	CAD	2219	IVW	0.270566	0.0153631	2.01228e-69	3.57898e-68
ApoB	CAD	2219	Weighted median	0.355131	0.031245	6.17369e-30	1.3975e-28
ApoB	CAD	2219	MR Egger	0.4621	0.0230258	1.87681e-82	2.33663e-80
ApoB	Stroke	1571	IVW	0.0490555	0.0153664	0.00141096	0.00532316
ApoB	Stroke	1571	Weighted median	0.0712969	0.0335928	0.0338053	0.636611
ApoB	Stroke	1571	MR Egger	0.0914389	0.0232335	8.65973e-05	0.00179689
ApoB	PD	1320	IVW	-0.0558752	0.0342454	0.102761	0.953806
ApoB	PD	1320	Weighted median	0.0101217	0.0641133	0.874557	0.99757
ApoB	PD	1320	MR Egger	-0.0549805	0.0517321	0.288071	0.999681
ApoB	AD	1647	IVW	0.0709587	0.0232636	0.00228691	0.00612303
ApoB	AD	1647	Weighted median	-0.00648223	0.0491689	0.895114	0.987126
ApoB	AD	1647	MR Egger	0.203986	0.0357034	1.3124e-08	6.66914e-08
ApoB	PD_FINNGEN	2056	IVW	-0.0281937	0.0385924	0.465053	0.679801
ApoB	PD_FINNGEN	2056	Weighted median	-0.0636827	0.0793432	0.422193	0.809928
ApoB	PD_FINNGEN	2056	MR Egger	-0.0338114	0.0579518	0.559661	0.843643
ApoB	AD_noAPOE	1643	IVW	-0.0528794	0.0243727	0.0300362	0.356143
ApoB	AD_noAPOE	1643	Weighted median	-0.0472602	0.0489681	0.334484	0.968624
ApoB	AD_noAPOE	1643	MR Egger	-0.0707258	0.0394398	0.0731158	0.316074
ApoB	AD_FINNGEN	2025	IVW	0.10239	0.0301504	0.000683828	0.00205148
ApoB	AD_FINNGEN	2025	Weighted median	0.0978241	0.0636562	0.124353	0.419863
ApoB	AD_FINNGEN	2025	MR Egger	0.217969	0.0457165	1.99491e-06	7.64203e-06
ApoB/ApoA1	BMI	352	IVW	-0.00885759	0.0158034	0.575147	0.6661
ApoB/ApoA1	BMI	352	Weighted median	-0.0179115	0.0242885	0.46085	0.78597
ApoB/ApoA1	BMI	352	MR Egger	-0.0480939	0.023565	0.0420097	0.0871701
ApoB/ApoA1	T2D	1730	IVW	0.0298023	0.0171578	0.0823948	0.0936818
ApoB/ApoA1	T2D	1730	Weighted median	-0.00558436	0.0344597	0.871263	0.943236
ApoB/ApoA1	T2D	1730	MR Egger	-0.0435019	0.026273	0.0979514	0.139371
ApoB/ApoA1	CAD	2123	IVW	0.309393	0.0151535	1.17539e-92	9.75577e-91
ApoB/ApoA1	CAD	2123	Weighted median	0.348001	0.0314799	2.08054e-28	3.4537e-27
ApoB/ApoA1	CAD	2123	MR Egger	0.417464	0.0237275	8.7284e-65	1.44891e-63
ApoB/ApoA1	Stroke	1527	IVW	0.0848734	0.0160527	1.24231e-07	3.86669e-06
ApoB/ApoA1	Stroke	1527	Weighted median	0.0582535	0.0333312	0.0805131	0.652765
ApoB/ApoA1	Stroke	1527	MR Egger	0.0818426	0.025141	0.00115738	0.00993748
ApoB/ApoA1	PD	1268	IVW	-0.0319317	0.0361096	0.376534	0.953806
ApoB/ApoA1	PD	1268	Weighted median	-0.0582419	0.0663793	0.380264	0.99757
ApoB/ApoA1	PD	1268	MR Egger	-0.0710604	0.0563774	0.207743	0.999681
ApoB/ApoA1	AD	1562	IVW	0.0815997	0.0242297	0.000757833	0.00238861
ApoB/ApoA1	AD	1562	Weighted median	-0.00836692	0.0509694	0.869609	0.987126
ApoB/ApoA1	AD	1562	MR Egger	0.211748	0.0383659	3.98215e-08	1.80283e-07
ApoB/ApoA1	PD_FINNGEN	1948	IVW	-0.0520866	0.0405009	0.198422	0.47968
ApoB/ApoA1	PD_FINNGEN	1948	Weighted median	-0.0687396	0.0816885	0.400077	0.784402
ApoB/ApoA1	PD_FINNGEN	1948	MR Egger	-0.0547073	0.0627125	0.383125	0.723478
ApoB/ApoA1	AD_noAPOE	1558	IVW	-0.0247131	0.025216	0.327058	0.66601
ApoB/ApoA1	AD_noAPOE	1558	Weighted median	-0.0236376	0.0479698	0.622182	0.968624
ApoB/ApoA1	AD_noAPOE	1558	MR Egger	-0.0440191	0.0420925	0.29583	0.566628
ApoB/ApoA1	AD_FINNGEN	1960	IVW	0.0990389	0.0291434	0.000677978	0.00205148
ApoB/ApoA1	AD_FINNGEN	1960	Weighted median	0.00777099	0.0628714	0.901631	0.996632
ApoB/ApoA1	AD_FINNGEN	1960	MR Egger	0.203872	0.0452513	7.01754e-06	2.46108e-05
Citrate	BMI	29	IVW	-0.0152272	0.0428192	0.722128	0.775043
Citrate	BMI	29	Weighted median	-0.0550247	0.0380293	0.147924	0.423889
Citrate	BMI	29	MR Egger	-0.146395	0.0739375	0.0579821	0.111919
Citrate	T2D	70	IVW	0.0250072	0.053176	0.638161	0.659345
Citrate	T2D	70	Weighted median	-0.051297	0.0478926	0.284131	0.434469
Citrate	T2D	70	MR Egger	-0.00308876	0.090445	0.972857	0.972857
Citrate	CAD	75	IVW	-0.00901294	0.0526866	0.864171	0.87471
Citrate	CAD	75	Weighted median	0.000453402	0.0337497	0.989281	0.989281
Citrate	CAD	75	MR Egger	0.0455871	0.0896324	0.612566	0.643582
Citrate	Stroke	73	IVW	-0.0296668	0.0361787	0.412212	0.522288
Citrate	Stroke	73	Weighted median	0.0261197	0.0506353	0.605966	0.853026
Citrate	Stroke	73	MR Egger	-0.0208367	0.0615886	0.73612	0.828424
Citrate	PD	73	IVW	0.0316135	0.0779261	0.684974	0.975788
Citrate	PD	73	Weighted median	0.0492803	0.103988	0.635568	0.99757
Citrate	PD	73	MR Egger	0.287438	0.127459	0.0272094	0.999681
Citrate	AD	76	IVW	-0.0426925	0.0523563	0.41483	0.515606
Citrate	AD	76	Weighted median	-0.0481403	0.0677426	0.477311	0.987126
Citrate	AD	76	MR Egger	-0.0151238	0.0891946	0.865819	0.944945
Citrate	PD_FINNGEN	75	IVW	0.00684104	0.0926802	0.941159	0.972401
Citrate	PD_FINNGEN	75	Weighted median	0.0301154	0.130478	0.817463	0.94759
Citrate	PD_FINNGEN	75	MR Egger	0.204732	0.157062	0.196496	0.575473
Citrate	AD_noAPOE	76	IVW	-0.0426925	0.0523563	0.41483	0.743113
Citrate	AD_noAPOE	76	Weighted median	-0.0481403	0.0664518	0.468796	0.968624
Citrate	AD_noAPOE	76	MR Egger	-0.0151238	0.0891946	0.865819	0.9703
Citrate	AD_FINNGEN	75	IVW	-0.065109	0.0843433	0.440142	0.512128
Citrate	AD_FINNGEN	75	Weighted median	-0.0290878	0.0963065	0.762626	0.908584
Citrate	AD_FINNGEN	75	MR Egger	0.211658	0.139653	0.133939	0.168438
Clinical LDL-C	BMI	326	IVW	-0.0707965	0.0159567	9.13064e-06	0.000106632
Clinical LDL-C	BMI	326	Weighted median	-0.0675157	0.028006	0.0159192	0.143064
Clinical LDL-C	BMI	326	MR Egger	-0.101382	0.0238231	2.73246e-05	0.000453588
Clinical LDL-C	T2D	1741	IVW	-0.130673	0.0165812	3.25307e-15	5.70432e-15
Clinical LDL-C	T2D	1741	Weighted median	-0.0956149	0.0355246	0.0071129	0.0215989
Clinical LDL-C	T2D	1741	MR Egger	-0.119777	0.0247099	1.36274e-06	5.47293e-06
Clinical LDL-C	CAD	2193	IVW	0.229503	0.0153288	1.11875e-50	5.57139e-50
Clinical LDL-C	CAD	2193	Weighted median	0.332935	0.0313227	2.18021e-26	2.4676e-25
Clinical LDL-C	CAD	2193	MR Egger	0.393394	0.0226653	2.48711e-63	3.4405e-62
Clinical LDL-C	Stroke	1542	IVW	0.00440772	0.0161496	0.784907	0.853458
Clinical LDL-C	Stroke	1542	Weighted median	0.0486726	0.0337318	0.14904	0.677676
Clinical LDL-C	Stroke	1542	MR Egger	0.0379159	0.024348	0.119617	0.258198
Clinical LDL-C	PD	1272	IVW	-0.0222749	0.0370213	0.547389	0.953806
Clinical LDL-C	PD	1272	Weighted median	0.000611404	0.0674945	0.992772	1
Clinical LDL-C	PD	1272	MR Egger	0.00304996	0.0565862	0.957024	0.999681
Clinical LDL-C	AD	1606	IVW	0.151048	0.0243532	5.56105e-10	1.97814e-08
Clinical LDL-C	AD	1606	Weighted median	0.0207471	0.0549262	0.705633	0.987126
Clinical LDL-C	AD	1606	MR Egger	0.252397	0.0372065	1.64246e-11	1.70405e-10
Clinical LDL-C	PD_FINNGEN	1978	IVW	-0.0834249	0.0405986	0.0398915	0.231
Clinical LDL-C	PD_FINNGEN	1978	Weighted median	-0.0806604	0.0798554	0.312456	0.74775
Clinical LDL-C	PD_FINNGEN	1978	MR Egger	-0.05042	0.0611425	0.409681	0.723478
Clinical LDL-C	AD_noAPOE	1598	IVW	0.0156512	0.0260785	0.548401	0.827576
Clinical LDL-C	AD_noAPOE	1598	Weighted median	0.000262463	0.0555881	0.996233	1
Clinical LDL-C	AD_noAPOE	1598	MR Egger	-0.074339	0.0436179	0.0885158	0.351279
Clinical LDL-C	AD_FINNGEN	1974	IVW	0.150731	0.0296269	3.62513e-07	3.76107e-06
Clinical LDL-C	AD_FINNGEN	1974	Weighted median	0.108707	0.0710439	0.125982	0.419863
Clinical LDL-C	AD_FINNGEN	1974	MR Egger	0.248571	0.0449416	3.60879e-08	2.1395e-07
Creatinine	BMI	48	IVW	0.0847776	0.0358535	0.0180518	0.040133
Creatinine	BMI	48	Weighted median	0.109237	0.0467967	0.0195804	0.147743
Creatinine	BMI	48	MR Egger	0.122483	0.0968937	0.212563	0.309521
Creatinine	T2D	114	IVW	-0.0693239	0.0646151	0.283327	0.306732
Creatinine	T2D	114	Weighted median	-0.089548	0.0587144	0.127222	0.229553
Creatinine	T2D	114	MR Egger	-0.319934	0.169923	0.0623199	0.0934798
Creatinine	CAD	123	IVW	-0.020558	0.0646031	0.750318	0.762568
Creatinine	CAD	123	Weighted median	-0.0182205	0.0455479	0.689135	0.703256
Creatinine	CAD	123	MR Egger	-0.15528	0.175658	0.378455	0.418823
Creatinine	Stroke	114	IVW	-0.00148387	0.04559	0.974035	0.985519
Creatinine	Stroke	114	Weighted median	-0.0759268	0.0585378	0.194613	0.677676
Creatinine	Stroke	114	MR Egger	-0.0114718	0.123474	0.926142	0.956885
Creatinine	PD	117	IVW	0.0623765	0.0812703	0.442773	0.953806
Creatinine	PD	117	Weighted median	-0.00794356	0.118919	0.946742	0.99757
Creatinine	PD	117	MR Egger	-0.198744	0.22409	0.376987	0.999681
Creatinine	AD	121	IVW	0.0347401	0.0539577	0.519679	0.619139
Creatinine	AD	121	Weighted median	-0.0179096	0.0755798	0.812685	0.987126
Creatinine	AD	121	MR Egger	-0.0240064	0.148795	0.872101	0.944945
Creatinine	PD_FINNGEN	116	IVW	-0.0616065	0.10727	0.565758	0.750142
Creatinine	PD_FINNGEN	116	Weighted median	-0.0771465	0.142213	0.587495	0.903002
Creatinine	PD_FINNGEN	116	MR Egger	-0.219275	0.285514	0.444075	0.757361
Creatinine	AD_noAPOE	121	IVW	0.0347401	0.0539577	0.519679	0.813837
Creatinine	AD_noAPOE	121	Weighted median	-0.0179096	0.0797224	0.822251	0.968624
Creatinine	AD_noAPOE	121	MR Egger	-0.0240064	0.148795	0.872101	0.9703
Creatinine	AD_FINNGEN	115	IVW	0.0301591	0.0793623	0.703932	0.742708
Creatinine	AD_FINNGEN	115	Weighted median	-0.0361066	0.102486	0.724607	0.881949
Creatinine	AD_FINNGEN	115	MR Egger	0.00633608	0.211702	0.976176	0.976176
DHA	BMI	383	IVW	-0.0856291	0.0174346	9.04049e-07	2.25108e-05
DHA	BMI	383	Weighted median	-0.0344763	0.038229	0.367144	0.732617
DHA	BMI	383	MR Egger	-0.0729905	0.0277194	0.00880299	0.0249085
DHA	T2D	1711	IVW	-0.13914	0.0176689	3.41184e-15	5.9409e-15
DHA	T2D	1711	Weighted median	-0.0365314	0.048566	0.45193	0.621717
DHA	T2D	1711	MR Egger	-0.0684614	0.0263832	0.00954322	0.0178666
DHA	CAD	2100	IVW	0.0806492	0.0162352	6.78023e-07	9.17542e-07
DHA	CAD	2100	Weighted median	0.0990967	0.0264166	0.000175919	0.000262298
DHA	CAD	2100	MR Egger	0.16712	0.024418	1.00626e-11	2.25729e-11
DHA	Stroke	1538	IVW	-0.00651365	0.0163673	0.690654	0.774653
DHA	Stroke	1538	Weighted median	0.0563338	0.0330508	0.0882947	0.652765
DHA	Stroke	1538	MR Egger	0.0132796	0.0239792	0.579799	0.744175
DHA	PD	1280	IVW	-0.0264134	0.0380271	0.487309	0.953806
DHA	PD	1280	Weighted median	-0.00698835	0.0731084	0.923847	0.99757
DHA	PD	1280	MR Egger	-0.0538742	0.056878	0.343721	0.999681
DHA	AD	1536	IVW	0.0261942	0.0250142	0.29502	0.399747
DHA	AD	1536	Weighted median	0.0555191	0.048838	0.255621	0.987126
DHA	AD	1536	MR Egger	0.0332978	0.0372589	0.371629	0.508856
DHA	PD_FINNGEN	1907	IVW	0.0602516	0.0405866	0.137671	0.399265
DHA	PD_FINNGEN	1907	Weighted median	0.0489516	0.0843928	0.561884	0.885501
DHA	PD_FINNGEN	1907	MR Egger	0.047697	0.0574836	0.406784	0.723478
DHA	AD_noAPOE	1536	IVW	0.0261942	0.0250142	0.29502	0.66601
DHA	AD_noAPOE	1536	Weighted median	0.0555191	0.0504324	0.270957	0.968624
DHA	AD_noAPOE	1536	MR Egger	0.0332978	0.0372589	0.371629	0.642609
DHA	AD_FINNGEN	1896	IVW	0.0375162	0.0302359	0.214685	0.269983
DHA	AD_FINNGEN	1896	Weighted median	0.0521625	0.0565108	0.35598	0.656585
DHA	AD_FINNGEN	1896	MR Egger	0.0542401	0.0428957	0.206219	0.246867
DHA %	BMI	377	IVW	-0.0725323	0.0204272	0.000384095	0.00195183
DHA %	BMI	377	Weighted median	-0.0647277	0.0381857	0.0900609	0.308385
DHA %	BMI	377	MR Egger	-0.00338284	0.035375	0.923867	0.938951
DHA %	T2D	1783	IVW	-0.170547	0.0198288	7.90381e-18	1.52562e-17
DHA %	T2D	1783	Weighted median	-0.0571687	0.0405348	0.158434	0.281785
DHA %	T2D	1783	MR Egger	-0.0246396	0.0352049	0.484086	0.558044
DHA %	CAD	2176	IVW	-0.1869	0.0164028	4.45879e-30	9.82511e-30
DHA %	CAD	2176	Weighted median	-0.125293	0.0306382	4.32403e-05	7.08344e-05
DHA %	CAD	2176	MR Egger	-0.13403	0.0292159	4.73985e-06	7.66378e-06
DHA %	Stroke	1586	IVW	-0.0726909	0.0193856	0.000177014	0.00104944
DHA %	Stroke	1586	Weighted median	-0.0171989	0.0410875	0.675513	0.870143
DHA %	Stroke	1586	MR Egger	0.00127031	0.0356967	0.971617	0.979484
DHA %	PD	1281	IVW	0.0149785	0.0449908	0.739192	0.981793
DHA %	PD	1281	Weighted median	-0.0262964	0.0864953	0.761112	0.99757
DHA %	PD	1281	MR Egger	-0.037996	0.0853009	0.656081	0.999681
DHA %	AD	1614	IVW	-0.0258213	0.0290936	0.374796	0.475292
DHA %	AD	1614	Weighted median	-0.1386	0.0647695	0.0323624	0.895361
DHA %	AD	1614	MR Egger	-0.0839635	0.0533969	0.116044	0.192634
DHA %	PD_FINNGEN	1976	IVW	0.0113171	0.0471962	0.810495	0.901273
DHA %	PD_FINNGEN	1976	Weighted median	-0.0981757	0.0992329	0.322494	0.74775
DHA %	PD_FINNGEN	1976	MR Egger	-0.115902	0.0805906	0.150548	0.543282
DHA %	AD_noAPOE	1614	IVW	-0.0258213	0.0290936	0.374796	0.712399
DHA %	AD_noAPOE	1614	Weighted median	-0.1386	0.0625419	0.0266832	0.820214
DHA %	AD_noAPOE	1614	MR Egger	-0.0839635	0.0533969	0.116044	0.371406
DHA %	AD_FINNGEN	1955	IVW	-0.0269535	0.0335292	0.421465	0.495022
DHA %	AD_FINNGEN	1955	Weighted median	-0.0656086	0.0802421	0.413567	0.6982
DHA %	AD_FINNGEN	1955	MR Egger	-0.0187995	0.0572233	0.742548	0.780112
Glucose	BMI	22	IVW	-0.0678247	0.031479	0.0311931	0.0647257
Glucose	BMI	22	Weighted median	-0.0407519	0.0360594	0.258419	0.578749
Glucose	BMI	22	MR Egger	-0.0485609	0.0607342	0.433357	0.524488
Glucose	T2D	26	IVW	0.505528	0.151031	0.000816355	0.00103184
Glucose	T2D	26	Weighted median	0.0115198	0.11517	0.920325	0.954837
Glucose	T2D	26	MR Egger	0.17622	0.267786	0.516761	0.58755
Glucose	CAD	43	IVW	0.20416	0.080373	0.0110801	0.0127728
Glucose	CAD	43	Weighted median	0.268836	0.0544824	8.04076e-07	1.60172e-06
Glucose	CAD	43	MR Egger	0.326766	0.166513	0.0565259	0.0693347
Glucose	Stroke	41	IVW	0.146508	0.0807991	0.0697944	0.122386
Glucose	Stroke	41	Weighted median	0.160749	0.0769778	0.0367753	0.636611
Glucose	Stroke	41	MR Egger	0.113069	0.176611	0.525778	0.708042
Glucose	PD	42	IVW	-0.0540344	0.0948161	0.568755	0.953806
Glucose	PD	42	Weighted median	-0.180005	0.136834	0.188341	0.99757
Glucose	PD	42	MR Egger	-0.222613	0.197285	0.265879	0.999681
Glucose	AD	42	IVW	0.102258	0.0768398	0.183258	0.27824
Glucose	AD	42	Weighted median	0.11213	0.103451	0.27841	0.987126
Glucose	AD	42	MR Egger	0.189714	0.158658	0.238837	0.351896
Glucose	PD_FINNGEN	42	IVW	0.358569	0.150777	0.0174	0.228229
Glucose	PD_FINNGEN	42	Weighted median	0.456108	0.19463	0.0191055	0.475727
Glucose	PD_FINNGEN	42	MR Egger	0.287908	0.311369	0.360691	0.723478
Glucose	AD_noAPOE	42	IVW	0.102258	0.0768398	0.183258	0.621037
Glucose	AD_noAPOE	42	Weighted median	0.11213	0.100486	0.264472	0.968624
Glucose	AD_noAPOE	42	MR Egger	0.189714	0.158658	0.238837	0.512676
Glucose	AD_FINNGEN	42	IVW	0.158272	0.113634	0.163673	0.219111
Glucose	AD_FINNGEN	42	Weighted median	0.20088	0.146306	0.169747	0.464472
Glucose	AD_FINNGEN	42	MR Egger	0.363775	0.231839	0.124506	0.158985
Glutamine	BMI	369	IVW	-0.0342925	0.0181775	0.0592219	0.107637
Glutamine	BMI	369	Weighted median	0.0394151	0.0322118	0.221095	0.543204
Glutamine	BMI	369	MR Egger	0.0518415	0.0316301	0.102072	0.176499
Glutamine	T2D	1716	IVW	-0.0426574	0.0207609	0.0399081	0.0464352
Glutamine	T2D	1716	Weighted median	-0.045929	0.035719	0.198499	0.33172
Glutamine	T2D	1716	MR Egger	0.113371	0.0367773	0.00208449	0.00463426
Glutamine	CAD	2115	IVW	-0.0749114	0.0150445	6.38115e-07	8.68255e-07
Glutamine	CAD	2115	Weighted median	-0.0406115	0.0251953	0.106991	0.11736
Glutamine	CAD	2115	MR Egger	-0.0250204	0.0267434	0.349599	0.39036
Glutamine	Stroke	1522	IVW	-0.00592055	0.0176581	0.737408	0.812454
Glutamine	Stroke	1522	Weighted median	0.0336485	0.0338077	0.319595	0.723447
Glutamine	Stroke	1522	MR Egger	0.0479547	0.0326482	0.142086	0.294829
Glutamine	PD	1253	IVW	0.0241229	0.0396888	0.54332	0.953806
Glutamine	PD	1253	Weighted median	0.0408748	0.0758613	0.590019	0.99757
Glutamine	PD	1253	MR Egger	-0.0224905	0.0732543	0.758879	0.999681
Glutamine	AD	1574	IVW	-0.0724092	0.0260301	0.00540661	0.0137372
Glutamine	AD	1574	Weighted median	-0.154108	0.051254	0.00264058	0.328753
Glutamine	AD	1574	MR Egger	-0.132408	0.0474681	0.00534408	0.0117759
Glutamine	PD_FINNGEN	1929	IVW	0.019747	0.0446155	0.658052	0.799292
Glutamine	PD_FINNGEN	1929	Weighted median	0.0561526	0.0879267	0.523064	0.885501
Glutamine	PD_FINNGEN	1929	MR Egger	0.0109093	0.0781973	0.889062	0.973874
Glutamine	AD_noAPOE	1574	IVW	-0.0724092	0.0260301	0.00540661	0.270374
Glutamine	AD_noAPOE	1574	Weighted median	-0.154108	0.0511925	0.0026094	0.32487
Glutamine	AD_noAPOE	1574	MR Egger	-0.132408	0.0474681	0.00534408	0.112541
Glutamine	AD_FINNGEN	1924	IVW	-0.0793481	0.0314212	0.0115598	0.0226646
Glutamine	AD_FINNGEN	1924	Weighted median	-0.0528083	0.0652049	0.418007	0.6982
Glutamine	AD_FINNGEN	1924	MR Egger	-0.0574065	0.0549964	0.296698	0.342027
Glycine	BMI	319	IVW	-0.0133172	0.0225473	0.554765	0.648529
Glycine	BMI	319	Weighted median	0.00952533	0.0357916	0.790137	0.99319
Glycine	BMI	319	MR Egger	0.0335506	0.0377655	0.375004	0.474757
Glycine	T2D	1849	IVW	-0.132923	0.0175978	4.23994e-14	7.08553e-14
Glycine	T2D	1849	Weighted median	-0.0262711	0.040015	0.511483	0.677442
Glycine	T2D	1849	MR Egger	0.0302639	0.0261069	0.246513	0.3164
Glycine	CAD	2302	IVW	-0.0962875	0.0143773	2.12481e-11	3.09123e-11
Glycine	CAD	2302	Weighted median	-0.0532498	0.0252147	0.0346992	0.0401865
Glycine	CAD	2302	MR Egger	-0.0159556	0.0218673	0.465676	0.497653
Glycine	Stroke	1600	IVW	-0.0318423	0.0170414	0.0616892	0.114631
Glycine	Stroke	1600	Weighted median	0.0124781	0.0352054	0.72301	0.886845
Glycine	Stroke	1600	MR Egger	-0.0234076	0.0257996	0.364394	0.574266
Glycine	PD	1339	IVW	-0.0306463	0.0403048	0.447037	0.953806
Glycine	PD	1339	Weighted median	-0.0661272	0.0918174	0.471399	0.99757
Glycine	PD	1339	MR Egger	-0.112792	0.0624167	0.0709739	0.999681
Glycine	AD	1723	IVW	0.018607	0.025586	0.467083	0.567334
Glycine	AD	1723	Weighted median	-0.0527234	0.0543386	0.331909	0.987126
Glycine	AD	1723	MR Egger	-0.0306117	0.0390785	0.433536	0.577275
Glycine	PD_FINNGEN	2086	IVW	0.0183561	0.0412718	0.656491	0.799292
Glycine	PD_FINNGEN	2086	Weighted median	0.00148684	0.0856732	0.986154	0.986154
Glycine	PD_FINNGEN	2086	MR Egger	-0.00766131	0.0608323	0.89979	0.973874
Glycine	AD_noAPOE	1723	IVW	0.018607	0.025586	0.467083	0.757374
Glycine	AD_noAPOE	1723	Weighted median	-0.0527234	0.0524005	0.314338	0.968624
Glycine	AD_noAPOE	1723	MR Egger	-0.0306117	0.0390785	0.433536	0.690079
Glycine	AD_FINNGEN	2088	IVW	-0.0390639	0.0287268	0.17388	0.230299
Glycine	AD_FINNGEN	2088	Weighted median	-0.112647	0.0563356	0.0455468	0.270027
Glycine	AD_FINNGEN	2088	MR Egger	-0.0778125	0.0421533	0.0650422	0.0885001
Glycoprotein acetyls	BMI	389	IVW	0.081876	0.0198931	3.85857e-05	0.000274509
Glycoprotein acetyls	BMI	389	Weighted median	0.080886	0.033157	0.014708	0.142672
Glycoprotein acetyls	BMI	389	MR Egger	0.045657	0.0381444	0.232057	0.332082
Glycoprotein acetyls	T2D	1683	IVW	0.23753	0.02037	2.02163e-31	5.41274e-31
Glycoprotein acetyls	T2D	1683	Weighted median	0.154383	0.0373308	3.54112e-05	0.000708524
Glycoprotein acetyls	T2D	1683	MR Egger	-0.0569201	0.033044	0.0851529	0.123274
Glycoprotein acetyls	CAD	2067	IVW	0.214371	0.0159157	2.37404e-41	7.8818e-41
Glycoprotein acetyls	CAD	2067	Weighted median	0.137387	0.0294808	3.15873e-06	5.78326e-06
Glycoprotein acetyls	CAD	2067	MR Egger	0.121721	0.0269882	6.84183e-06	1.08963e-05
Glycoprotein acetyls	Stroke	1508	IVW	0.0719748	0.0169462	2.16408e-05	0.000215542
Glycoprotein acetyls	Stroke	1508	Weighted median	-0.00353009	0.0380331	0.92605	0.957498
Glycoprotein acetyls	Stroke	1508	MR Egger	0.0128857	0.0291196	0.658185	0.788753
Glycoprotein acetyls	PD	1282	IVW	-0.0575412	0.0380513	0.130483	0.953806
Glycoprotein acetyls	PD	1282	Weighted median	-0.0793658	0.0773643	0.304952	0.99757
Glycoprotein acetyls	PD	1282	MR Egger	0.0180083	0.0648417	0.781267	0.999681
Glycoprotein acetyls	AD	1541	IVW	0.0450252	0.0254576	0.0769548	0.145165
Glycoprotein acetyls	AD	1541	Weighted median	0.0893308	0.0527219	0.0901939	0.987126
Glycoprotein acetyls	AD	1541	MR Egger	0.129621	0.0438286	0.00314927	0.0071288
Glycoprotein acetyls	PD_FINNGEN	1905	IVW	0.0237947	0.0430221	0.580208	0.755578
Glycoprotein acetyls	PD_FINNGEN	1905	Weighted median	-0.0991549	0.0887633	0.263964	0.74775
Glycoprotein acetyls	PD_FINNGEN	1905	MR Egger	0.014713	0.0715758	0.837158	0.957487
Glycoprotein acetyls	AD_noAPOE	1540	IVW	0.0424534	0.0254937	0.0958631	0.512167
Glycoprotein acetyls	AD_noAPOE	1540	Weighted median	0.0833333	0.0513985	0.104949	0.968624
Glycoprotein acetyls	AD_noAPOE	1540	MR Egger	0.125089	0.0438991	0.00443747	0.110493
Glycoprotein acetyls	AD_FINNGEN	1885	IVW	0.0505832	0.0307061	0.0994891	0.147457
Glycoprotein acetyls	AD_FINNGEN	1885	Weighted median	0.0581962	0.0664178	0.380914	0.677483
Glycoprotein acetyls	AD_FINNGEN	1885	MR Egger	0.0572511	0.0512816	0.264391	0.312006
HDL particle size	BMI	411	IVW	-0.0343536	0.0156304	0.0279587	0.0600149
HDL particle size	BMI	411	Weighted median	0.00227279	0.02023	0.910548	0.99319
HDL particle size	BMI	411	MR Egger	0.0338954	0.020917	0.105901	0.181858
HDL particle size	T2D	1634	IVW	-0.299582	0.0201498	5.33832e-50	3.51086e-49
HDL particle size	T2D	1634	Weighted median	-0.0451198	0.0358146	0.207736	0.340304
HDL particle size	T2D	1634	MR Egger	-0.0661473	0.0287233	0.0214089	0.0370196
HDL particle size	CAD	2019	IVW	-0.229682	0.015214	1.70019e-51	9.20323e-51
HDL particle size	CAD	2019	Weighted median	-0.133355	0.0273656	1.09875e-06	2.15425e-06
HDL particle size	CAD	2019	MR Egger	-0.147123	0.0224721	7.42961e-11	1.60867e-10
HDL particle size	Stroke	1512	IVW	-0.0560988	0.0159531	0.000437299	0.00209399
HDL particle size	Stroke	1512	Weighted median	-0.0159201	0.032538	0.624644	0.854596
HDL particle size	Stroke	1512	MR Egger	-0.0148278	0.0237411	0.532354	0.712667
HDL particle size	PD	1278	IVW	0.0763787	0.0332434	0.0215869	0.953806
HDL particle size	PD	1278	Weighted median	0.0778165	0.0598179	0.193296	0.99757
HDL particle size	PD	1278	MR Egger	0.0641582	0.0489447	0.190152	0.999681
HDL particle size	AD	1546	IVW	-0.0359411	0.0228015	0.114966	0.194224
HDL particle size	AD	1546	Weighted median	-0.0305494	0.0466652	0.512694	0.987126
HDL particle size	AD	1546	MR Egger	-0.0253431	0.0341342	0.457926	0.596981
HDL particle size	PD_FINNGEN	1824	IVW	-0.0545134	0.0401322	0.174354	0.45223
HDL particle size	PD_FINNGEN	1824	Weighted median	0.0185422	0.0761719	0.807676	0.94759
HDL particle size	PD_FINNGEN	1824	MR Egger	-0.021064	0.0594037	0.722937	0.920714
HDL particle size	AD_noAPOE	1546	IVW	-0.0359411	0.0228015	0.114966	0.512167
HDL particle size	AD_noAPOE	1546	Weighted median	-0.0305494	0.0454383	0.501376	0.968624
HDL particle size	AD_noAPOE	1546	MR Egger	-0.0253431	0.0341342	0.457926	0.711154
HDL particle size	AD_FINNGEN	1828	IVW	-0.013724	0.0293508	0.640081	0.699036
HDL particle size	AD_FINNGEN	1828	Weighted median	-0.0702419	0.0590983	0.234613	0.561718
HDL particle size	AD_FINNGEN	1828	MR Egger	0.0410321	0.0433875	0.34442	0.391601
HDL-C	BMI	422	IVW	-0.047641	0.0147406	0.00122941	0.00464623
HDL-C	BMI	422	Weighted median	-0.00763534	0.0227641	0.737315	0.99319
HDL-C	BMI	422	MR Egger	-0.0246422	0.0211032	0.24359	0.34183
HDL-C	T2D	1632	IVW	-0.355045	0.0194954	4.16653e-74	1.15274e-72
HDL-C	T2D	1632	Weighted median	-0.148422	0.0366666	5.16864e-05	0.00080437
HDL-C	T2D	1632	MR Egger	-0.217369	0.0295429	2.95119e-13	1.04978e-11
HDL-C	CAD	1980	IVW	-0.195443	0.0152713	1.68192e-37	5.10729e-37
HDL-C	CAD	1980	Weighted median	-0.143677	0.0360097	6.60887e-05	0.000105488
HDL-C	CAD	1980	MR Egger	-0.133447	0.0235911	1.76825e-08	3.4398e-08
HDL-C	Stroke	1477	IVW	-0.0677678	0.0159292	2.09685e-05	0.000215542
HDL-C	Stroke	1477	Weighted median	-0.0269561	0.0337103	0.42392	0.776147
HDL-C	Stroke	1477	MR Egger	-0.0420284	0.0246909	0.0889316	0.210895
HDL-C	PD	1257	IVW	0.00515957	0.034618	0.88152	0.981793
HDL-C	PD	1257	Weighted median	0	0.0668348	1	1
HDL-C	PD	1257	MR Egger	0.0116939	0.0535074	0.827038	0.999681
HDL-C	AD	1511	IVW	-0.0136391	0.0235277	0.562113	0.651006
HDL-C	AD	1511	Weighted median	0.0357989	0.0492115	0.46695	0.987126
HDL-C	AD	1511	MR Egger	-0.00841928	0.0367622	0.818884	0.906225
HDL-C	PD_FINNGEN	1805	IVW	-0.0795718	0.0404822	0.049345	0.255977
HDL-C	PD_FINNGEN	1805	Weighted median	0.0891003	0.0821308	0.277984	0.74775
HDL-C	PD_FINNGEN	1805	MR Egger	0.0249921	0.0612448	0.683272	0.911736
HDL-C	AD_noAPOE	1509	IVW	-0.0136608	0.0235317	0.561558	0.827576
HDL-C	AD_noAPOE	1509	Weighted median	0.0358091	0.0486196	0.461417	0.968624
HDL-C	AD_noAPOE	1509	MR Egger	-0.00869507	0.0367658	0.813078	0.95809
HDL-C	AD_FINNGEN	1795	IVW	0.0755598	0.0292782	0.00985859	0.0196383
HDL-C	AD_FINNGEN	1795	Weighted median	0.0621691	0.0645583	0.335552	0.628213
HDL-C	AD_FINNGEN	1795	MR Egger	0.0903096	0.0443743	0.0419798	0.061488
HDL-CE	BMI	375	IVW	-0.048324	0.0161991	0.00285328	0.00922683
HDL-CE	BMI	375	Weighted median	-0.00503362	0.0221144	0.819944	0.99319
HDL-CE	BMI	375	MR Egger	-0.000771176	0.0229633	0.973228	0.977152
HDL-CE	T2D	1665	IVW	-0.34539	0.0197726	2.50497e-68	3.89837e-67
HDL-CE	T2D	1665	Weighted median	-0.115769	0.0352532	0.00102376	0.00527471
HDL-CE	T2D	1665	MR Egger	-0.193636	0.0302954	2.12684e-10	2.52182e-09
HDL-CE	CAD	2090	IVW	-0.21433	0.014625	1.2504e-48	5.8745e-48
HDL-CE	CAD	2090	Weighted median	-0.14005	0.0362685	0.000112699	0.000173222
HDL-CE	CAD	2090	MR Egger	-0.125191	0.0227537	4.21558e-08	7.89233e-08
HDL-CE	Stroke	1544	IVW	-0.0612937	0.0160291	0.000131356	0.000817691
HDL-CE	Stroke	1544	Weighted median	-0.017698	0.0348232	0.611296	0.853026
HDL-CE	Stroke	1544	MR Egger	-0.0371644	0.0252736	0.141635	0.294829
HDL-CE	PD	1287	IVW	0.0240966	0.0343452	0.482928	0.953806
HDL-CE	PD	1287	Weighted median	0.0236612	0.0685177	0.729847	0.99757
HDL-CE	PD	1287	MR Egger	0.0145927	0.0539155	0.786697	0.999681
HDL-CE	AD	1604	IVW	0.0023592	0.0232821	0.919288	0.938126
HDL-CE	AD	1604	Weighted median	0.0383865	0.0513205	0.454475	0.987126
HDL-CE	AD	1604	MR Egger	0.0197886	0.0368093	0.590931	0.707412
HDL-CE	PD_FINNGEN	1897	IVW	-0.0382535	0.0402542	0.341961	0.585924
HDL-CE	PD_FINNGEN	1897	Weighted median	0.108591	0.083805	0.195058	0.74775
HDL-CE	PD_FINNGEN	1897	MR Egger	0.0267288	0.0621155	0.66702	0.911736
HDL-CE	AD_noAPOE	1602	IVW	0.00178299	0.0232858	0.938965	0.974177
HDL-CE	AD_noAPOE	1602	Weighted median	0.0383782	0.0497977	0.440895	0.968624
HDL-CE	AD_noAPOE	1602	MR Egger	0.0188862	0.0368127	0.607998	0.822779
HDL-CE	AD_FINNGEN	1878	IVW	0.0113321	0.0294061	0.699967	0.741667
HDL-CE	AD_FINNGEN	1878	Weighted median	0.0623491	0.0644071	0.333021	0.628213
HDL-CE	AD_FINNGEN	1878	MR Egger	0.0502857	0.0453161	0.267286	0.313586
HDL-FC	BMI	386	IVW	-0.0609337	0.0159214	0.000129634	0.000768542
HDL-FC	BMI	386	Weighted median	-0.00561598	0.0260104	0.829056	0.99319
HDL-FC	BMI	386	MR Egger	-0.0349536	0.0230219	0.129767	0.211805
HDL-FC	T2D	1699	IVW	-0.310871	0.0183314	1.66878e-64	2.44428e-63
HDL-FC	T2D	1699	Weighted median	-0.127708	0.0357657	0.000356035	0.00224584
HDL-FC	T2D	1699	MR Egger	-0.13683	0.0273637	6.31251e-07	2.66409e-06
HDL-FC	CAD	2076	IVW	-0.144924	0.0156086	1.61936e-20	2.92189e-20
HDL-FC	CAD	2076	Weighted median	-0.0811516	0.0251114	0.00123073	0.00171202
HDL-FC	CAD	2076	MR Egger	-0.0199714	0.0237296	0.400096	0.433147
HDL-FC	Stroke	1566	IVW	-0.0644405	0.0165706	0.00010072	0.000686308
HDL-FC	Stroke	1566	Weighted median	-0.019363	0.0315318	0.539162	0.820857
HDL-FC	Stroke	1566	MR Egger	-0.0260957	0.0256503	0.309137	0.516521
HDL-FC	PD	1292	IVW	0.055118	0.0351784	0.117158	0.953806
HDL-FC	PD	1292	Weighted median	0.0408066	0.0689792	0.554132	0.99757
HDL-FC	PD	1292	MR Egger	0.0549409	0.0540599	0.309679	0.999681
HDL-FC	AD	1569	IVW	-0.0020784	0.023992	0.930966	0.94232
HDL-FC	AD	1569	Weighted median	-0.0403201	0.0511554	0.430587	0.987126
HDL-FC	AD	1569	MR Egger	-0.0249523	0.0374449	0.50527	0.639865
HDL-FC	PD_FINNGEN	1889	IVW	-0.0402589	0.0413698	0.330481	0.585924
HDL-FC	PD_FINNGEN	1889	Weighted median	0.0584933	0.0858981	0.495896	0.885501
HDL-FC	PD_FINNGEN	1889	MR Egger	0.0369573	0.0627014	0.555652	0.843642
HDL-FC	AD_noAPOE	1567	IVW	-0.00209174	0.023995	0.930533	0.974177
HDL-FC	AD_noAPOE	1567	Weighted median	-0.0402776	0.0485453	0.406713	0.968624
HDL-FC	AD_noAPOE	1567	MR Egger	-0.0250746	0.0374501	0.503246	0.731933
HDL-FC	AD_FINNGEN	1861	IVW	0.0408581	0.0315536	0.195361	0.252047
HDL-FC	AD_FINNGEN	1861	Weighted median	0.00144254	0.0722729	0.984076	0.996632
HDL-FC	AD_FINNGEN	1861	MR Egger	0.043598	0.0479908	0.36375	0.411699
HDL-L	BMI	373	IVW	-0.0491952	0.0155624	0.00157138	0.00567062
HDL-L	BMI	373	Weighted median	-0.00485506	0.0213027	0.819718	0.99319
HDL-L	BMI	373	MR Egger	-0.0143744	0.0209424	0.492902	0.578928
HDL-L	T2D	1704	IVW	-0.266185	0.0186177	2.27196e-46	1.17858e-45
HDL-L	T2D	1704	Weighted median	-0.0781864	0.0337923	0.0206823	0.0495183
HDL-L	T2D	1704	MR Egger	-0.128205	0.028146	5.61112e-06	1.94051e-05
HDL-L	CAD	2096	IVW	-0.192637	0.0154976	1.79383e-35	4.96293e-35
HDL-L	CAD	2096	Weighted median	-0.134088	0.0283352	2.22092e-06	4.15796e-06
HDL-L	CAD	2096	MR Egger	-0.109195	0.023695	4.30279e-06	7.04865e-06
HDL-L	Stroke	1550	IVW	-0.083135	0.0161331	2.56275e-07	7.09028e-06
HDL-L	Stroke	1550	Weighted median	-0.0205258	0.0322042	0.523888	0.820857
HDL-L	Stroke	1550	MR Egger	-0.0478427	0.0250267	0.0561034	0.14705
HDL-L	PD	1275	IVW	0.024154	0.0353809	0.494805	0.953806
HDL-L	PD	1275	Weighted median	0.0436931	0.0676322	0.518254	0.99757
HDL-L	PD	1275	MR Egger	0.0366445	0.0536768	0.494928	0.999681
HDL-L	AD	1606	IVW	-0.00992668	0.0241046	0.680474	0.756419
HDL-L	AD	1606	Weighted median	-0.00855747	0.0498282	0.863642	0.987126
HDL-L	AD	1606	MR Egger	0.00433584	0.0372179	0.907272	0.956726
HDL-L	PD_FINNGEN	1923	IVW	-0.0294553	0.0415041	0.477892	0.679801
HDL-L	PD_FINNGEN	1923	Weighted median	0.0289775	0.0862112	0.736779	0.94759
HDL-L	PD_FINNGEN	1923	MR Egger	-0.0111531	0.0638931	0.861445	0.965548
HDL-L	AD_noAPOE	1605	IVW	-0.0253782	0.0241921	0.294164	0.66601
HDL-L	AD_noAPOE	1605	Weighted median	-0.00928234	0.0494251	0.851028	0.968624
HDL-L	AD_noAPOE	1605	MR Egger	-0.0189569	0.0373471	0.611812	0.823421
HDL-L	AD_FINNGEN	1894	IVW	0.0320791	0.0299566	0.284237	0.346936
HDL-L	AD_FINNGEN	1894	Weighted median	0.0018927	0.072168	0.979077	0.996632
HDL-L	AD_FINNGEN	1894	MR Egger	0.0149402	0.0460507	0.745649	0.780112
HDL-P	BMI	411	IVW	-0.0602851	0.0159754	0.000160898	0.000910537
HDL-P	BMI	411	Weighted median	-0.0322893	0.0247724	0.192425	0.509723
HDL-P	BMI	411	MR Egger	-0.0478378	0.0252203	0.0585586	0.112162
HDL-P	T2D	1713	IVW	-0.241741	0.0185589	8.74995e-39	3.30112e-38
HDL-P	T2D	1713	Weighted median	-0.116023	0.0325246	0.000360778	0.00224584
HDL-P	T2D	1713	MR Egger	-0.214355	0.0298835	1.08776e-12	2.46229e-11
HDL-P	CAD	2086	IVW	-0.134579	0.0153255	1.6149e-18	2.75418e-18
HDL-P	CAD	2086	Weighted median	-0.119489	0.0311937	0.000127853	0.000194118
HDL-P	CAD	2086	MR Egger	-0.0987141	0.0247465	6.8641e-05	0.000104857
HDL-P	Stroke	1524	IVW	-0.0781301	0.0163472	1.75815e-06	3.36754e-05
HDL-P	Stroke	1524	Weighted median	-0.0784604	0.0328187	0.016815	0.598135
HDL-P	Stroke	1524	MR Egger	-0.0667839	0.0268366	0.0129331	0.0525634
HDL-P	PD	1275	IVW	-0.00973491	0.0360676	0.787232	0.981793
HDL-P	PD	1275	Weighted median	0.0329829	0.0679713	0.627501	0.99757
HDL-P	PD	1275	MR Egger	0.0671893	0.0583204	0.249508	0.999681
HDL-P	AD	1560	IVW	0.0316484	0.0244255	0.195075	0.286544
HDL-P	AD	1560	Weighted median	-0.00783756	0.0497642	0.874855	0.987126
HDL-P	AD	1560	MR Egger	0.00929954	0.0397669	0.815131	0.906106
HDL-P	PD_FINNGEN	1891	IVW	0.00168633	0.0425131	0.968359	0.984169
HDL-P	PD_FINNGEN	1891	Weighted median	0.0940189	0.0835784	0.260624	0.74775
HDL-P	PD_FINNGEN	1891	MR Egger	-0.018788	0.0692789	0.786271	0.950396
HDL-P	AD_noAPOE	1558	IVW	0.0317703	0.0244277	0.1934	0.621037
HDL-P	AD_noAPOE	1558	Weighted median	-0.00780233	0.0477322	0.870156	0.968624
HDL-P	AD_noAPOE	1558	MR Egger	0.00887844	0.0397801	0.823419	0.95809
HDL-P	AD_FINNGEN	1879	IVW	0.0825655	0.0308201	0.00738527	0.0155842
HDL-P	AD_FINNGEN	1879	Weighted median	0.105316	0.0622476	0.090666	0.358346
HDL-P	AD_FINNGEN	1879	MR Egger	0.0791733	0.0502484	0.115277	0.148726
HDL-PL	BMI	373	IVW	-0.0660862	0.0177807	0.000201806	0.00111666
HDL-PL	BMI	373	Weighted median	-0.0454243	0.0283359	0.10892	0.34584
HDL-PL	BMI	373	MR Egger	-0.0454679	0.0283174	0.109201	0.186241
HDL-PL	T2D	1662	IVW	-0.22662	0.0185467	2.46294e-34	7.76293e-34
HDL-PL	T2D	1662	Weighted median	-0.100316	0.0372696	0.0071107	0.0215989
HDL-PL	T2D	1662	MR Egger	-0.129829	0.0284102	5.24223e-06	1.83847e-05
HDL-PL	CAD	2086	IVW	-0.191171	0.0152519	4.85288e-36	1.37314e-35
HDL-PL	CAD	2086	Weighted median	-0.121861	0.0308505	7.8131e-05	0.000123131
HDL-PL	CAD	2086	MR Egger	-0.117948	0.0235381	5.87367e-07	1.02996e-06
HDL-PL	Stroke	1512	IVW	-0.0710404	0.0161444	1.08091e-05	0.000159528
HDL-PL	Stroke	1512	Weighted median	-0.0622771	0.0326986	0.0568345	0.652765
HDL-PL	Stroke	1512	MR Egger	-0.0366276	0.0252598	0.147256	0.29893
HDL-PL	PD	1284	IVW	0.0479622	0.0357832	0.180129	0.953806
HDL-PL	PD	1284	Weighted median	0.0438572	0.0657201	0.504559	0.99757
HDL-PL	PD	1284	MR Egger	0.0782568	0.0553829	0.157894	0.999681
HDL-PL	AD	1563	IVW	-0.0239115	0.0241209	0.32153	0.416984
HDL-PL	AD	1563	Weighted median	-0.0104092	0.0482676	0.829257	0.987126
HDL-PL	AD	1563	MR Egger	-0.0305879	0.0375114	0.414951	0.558502
HDL-PL	PD_FINNGEN	1903	IVW	0.0163497	0.041188	0.691402	0.81592
HDL-PL	PD_FINNGEN	1903	Weighted median	0.0860732	0.0838645	0.304733	0.74775
HDL-PL	PD_FINNGEN	1903	MR Egger	0.0330715	0.0636315	0.603309	0.881612
HDL-PL	AD_noAPOE	1561	IVW	-0.024027	0.0241219	0.319219	0.66601
HDL-PL	AD_noAPOE	1561	Weighted median	-0.0104133	0.0493675	0.832939	0.968624
HDL-PL	AD_noAPOE	1561	MR Egger	-0.0310094	0.0375329	0.408821	0.663801
HDL-PL	AD_FINNGEN	1897	IVW	0.0444432	0.0298281	0.136231	0.19057
HDL-PL	AD_FINNGEN	1897	Weighted median	0.0629516	0.0646352	0.33008	0.628213
HDL-PL	AD_FINNGEN	1897	MR Egger	0.0229786	0.0461606	0.618686	0.66402
HDL-TG	BMI	404	IVW	0.00266525	0.0162356	0.869605	0.894759
HDL-TG	BMI	404	Weighted median	-0.000448314	0.0284897	0.987445	0.99319
HDL-TG	BMI	404	MR Egger	-0.0102658	0.0248299	0.6795	0.75198
HDL-TG	T2D	1743	IVW	0.13885	0.0174552	1.79615e-15	3.17192e-15
HDL-TG	T2D	1743	Weighted median	0.0154811	0.0339192	0.648093	0.755773
HDL-TG	T2D	1743	MR Egger	-0.0228259	0.02472	0.355938	0.443743
HDL-TG	CAD	2142	IVW	0.140342	0.0152728	3.96579e-20	7.05343e-20
HDL-TG	CAD	2142	Weighted median	0.106199	0.0235409	6.44467e-06	1.14623e-05
HDL-TG	CAD	2142	MR Egger	0.0809306	0.0222885	0.000288904	0.000419053
HDL-TG	Stroke	1547	IVW	0.0244508	0.014554	0.0929575	0.151138
HDL-TG	Stroke	1547	Weighted median	-0.0257885	0.0264875	0.33025	0.734216
HDL-TG	Stroke	1547	MR Egger	-0.0144625	0.021054	0.492232	0.688572
HDL-TG	PD	1307	IVW	-0.00436961	0.0316124	0.890063	0.981793
HDL-TG	PD	1307	Weighted median	-0.0206009	0.0554658	0.710328	0.99757
HDL-TG	PD	1307	MR Egger	-0.0265119	0.0457953	0.562742	0.999681
HDL-TG	AD	1600	IVW	-0.100674	0.0212189	2.08994e-06	1.73465e-05
HDL-TG	AD	1600	Weighted median	-0.0297457	0.0451034	0.509575	0.987126
HDL-TG	AD	1600	MR Egger	-0.183211	0.0307745	3.22367e-09	1.91118e-08
HDL-TG	PD_FINNGEN	1960	IVW	0.0922031	0.0350654	0.00855205	0.193587
HDL-TG	PD_FINNGEN	1960	Weighted median	0.123098	0.0721279	0.0878846	0.701959
HDL-TG	PD_FINNGEN	1960	MR Egger	0.143232	0.0484409	0.00314526	0.156634
HDL-TG	AD_noAPOE	1596	IVW	-0.0110273	0.0217159	0.611594	0.836741
HDL-TG	AD_noAPOE	1596	Weighted median	-0.0293748	0.0455329	0.518841	0.968624
HDL-TG	AD_noAPOE	1596	MR Egger	-0.00717128	0.032128	0.823401	0.95809
HDL-TG	AD_FINNGEN	1955	IVW	-0.0488221	0.0266304	0.0667545	0.107238
HDL-TG	AD_FINNGEN	1955	Weighted median	-0.0755336	0.0499382	0.130396	0.419863
HDL-TG	AD_FINNGEN	1955	MR Egger	-0.143465	0.0367165	9.64857e-05	0.000269943
Histidine	BMI	297	IVW	0.00110692	0.0231556	0.961873	0.971729
Histidine	BMI	297	Weighted median	-0.0671123	0.0396355	0.0904101	0.308385
Histidine	BMI	297	MR Egger	-0.0239654	0.0422519	0.571008	0.643353
Histidine	T2D	1825	IVW	0.0448845	0.0206058	0.029388	0.0343549
Histidine	T2D	1825	Weighted median	0.0668342	0.0459838	0.146104	0.261726
Histidine	T2D	1825	MR Egger	0.0370404	0.0388945	0.341056	0.428903
Histidine	CAD	2260	IVW	-0.0393813	0.0166852	0.0182621	0.0205758
Histidine	CAD	2260	Weighted median	0.014653	0.027327	0.591815	0.614008
Histidine	CAD	2260	MR Egger	-0.0373467	0.0310255	0.228814	0.262556
Histidine	Stroke	1560	IVW	-0.00844472	0.0216468	0.696452	0.777653
Histidine	Stroke	1560	Weighted median	-0.00216358	0.0388328	0.955569	0.97515
Histidine	Stroke	1560	MR Egger	0.0228604	0.0431775	0.596567	0.757884
Histidine	PD	1282	IVW	0.0433607	0.0496161	0.382159	0.953806
Histidine	PD	1282	Weighted median	0.101824	0.0881999	0.248306	0.99757
Histidine	PD	1282	MR Egger	0.0305065	0.0976446	0.754769	0.999681
Histidine	AD	1609	IVW	0.0141498	0.0317365	0.655704	0.742138
Histidine	AD	1609	Weighted median	0.00916223	0.0593026	0.877216	0.987126
Histidine	AD	1609	MR Egger	0.0136694	0.0609304	0.822517	0.906225
Histidine	PD_FINNGEN	2030	IVW	-0.036252	0.0496863	0.465623	0.679801
Histidine	PD_FINNGEN	2030	Weighted median	0.0569887	0.102184	0.577044	0.903002
Histidine	PD_FINNGEN	2030	MR Egger	-0.00920154	0.0864279	0.915224	0.973892
Histidine	AD_noAPOE	1609	IVW	0.0141498	0.0317365	0.655704	0.851525
Histidine	AD_noAPOE	1609	Weighted median	0.00916223	0.056501	0.871179	0.968624
Histidine	AD_noAPOE	1609	MR Egger	0.0136694	0.0609304	0.822517	0.95809
Histidine	AD_FINNGEN	2021	IVW	-0.00102034	0.034608	0.97648	0.980417
Histidine	AD_FINNGEN	2021	Weighted median	0.0631236	0.0661153	0.339704	0.631242
Histidine	AD_FINNGEN	2021	MR Egger	-0.035209	0.0602509	0.559034	0.610524
IDL-C	BMI	325	IVW	-0.068287	0.0153436	8.56678e-06	0.000106632
IDL-C	BMI	325	Weighted median	-0.0602122	0.0237006	0.0110682	0.125272
IDL-C	BMI	325	MR Egger	-0.107293	0.0220375	1.76119e-06	0.000144215
IDL-C	T2D	1767	IVW	-0.213963	0.0165712	3.86402e-38	1.41491e-37
IDL-C	T2D	1767	Weighted median	-0.132395	0.0359485	0.000230585	0.00185212
IDL-C	T2D	1767	MR Egger	-0.14218	0.024664	9.63724e-09	5.99918e-08
IDL-C	CAD	2171	IVW	0.1389	0.0156417	6.67694e-19	1.16263e-18
IDL-C	CAD	2171	Weighted median	0.229617	0.0281505	3.44158e-16	1.26022e-15
IDL-C	CAD	2171	MR Egger	0.325768	0.0229681	9.82087e-44	4.00885e-43
IDL-C	Stroke	1547	IVW	-0.0192609	0.0161133	0.231952	0.331931
IDL-C	Stroke	1547	Weighted median	0.0435375	0.0331636	0.189247	0.677676
IDL-C	Stroke	1547	MR Egger	0.0749396	0.0246123	0.00236764	0.0163762
IDL-C	PD	1319	IVW	-0.0786282	0.0361986	0.0298456	0.953806
IDL-C	PD	1319	Weighted median	-0.0142723	0.064333	0.82443	0.99757
IDL-C	PD	1319	MR Egger	-0.0343107	0.0556433	0.537592	0.999681
IDL-C	AD	1596	IVW	0.0773658	0.0240681	0.00130696	0.00384885
IDL-C	AD	1596	Weighted median	0.0249656	0.0509699	0.624268	0.987126
IDL-C	AD	1596	MR Egger	0.114572	0.0369283	0.00195221	0.00454298
IDL-C	PD_FINNGEN	1999	IVW	-0.0549114	0.0391648	0.160898	0.430684
IDL-C	PD_FINNGEN	1999	Weighted median	-0.0765185	0.0757157	0.312206	0.74775
IDL-C	PD_FINNGEN	1999	MR Egger	-0.0233871	0.0571011	0.682162	0.911736
IDL-C	AD_noAPOE	1590	IVW	-0.0111639	0.0252848	0.658832	0.851525
IDL-C	AD_noAPOE	1590	Weighted median	0.00739032	0.0509476	0.884666	0.968624
IDL-C	AD_noAPOE	1590	MR Egger	-0.107569	0.0413299	0.00933551	0.129141
IDL-C	AD_FINNGEN	1992	IVW	0.174272	0.0292622	2.59232e-09	8.06861e-08
IDL-C	AD_FINNGEN	1992	Weighted median	0.172272	0.0631359	0.00636071	0.111973
IDL-C	AD_FINNGEN	1992	MR Egger	0.285185	0.0429961	4.23048e-11	5.54416e-10
IDL-C %	BMI	378	IVW	-0.00872109	0.0167752	0.603147	0.688915
IDL-C %	BMI	378	Weighted median	0.0042893	0.0240601	0.858508	0.99319
IDL-C %	BMI	378	MR Egger	0.0328641	0.02533	0.195277	0.291161
IDL-C %	T2D	1734	IVW	-0.264761	0.0184001	6.05621e-47	3.3511e-46
IDL-C %	T2D	1734	Weighted median	-0.0275763	0.0337694	0.414153	0.585933
IDL-C %	T2D	1734	MR Egger	-0.0835038	0.025963	0.00132272	0.0030781
IDL-C %	CAD	2151	IVW	-0.176831	0.0146692	1.83555e-33	4.57052e-33
IDL-C %	CAD	2151	Weighted median	-0.0868457	0.0264904	0.00104401	0.00147704
IDL-C %	CAD	2151	MR Egger	-0.10702	0.0212871	5.38105e-07	9.50271e-07
IDL-C %	Stroke	1582	IVW	-0.0343242	0.014665	0.0192553	0.0439869
IDL-C %	Stroke	1582	Weighted median	0.02005	0.0299985	0.503901	0.820857
IDL-C %	Stroke	1582	MR Egger	0.0323186	0.0213913	0.131032	0.2765
IDL-C %	PD	1316	IVW	-0.0202111	0.0324384	0.533245	0.953806
IDL-C %	PD	1316	Weighted median	0.0129113	0.0594914	0.828187	0.99757
IDL-C %	PD	1316	MR Egger	-0.00349167	0.0477791	0.941754	0.999681
IDL-C %	AD	1606	IVW	0.0716599	0.0217403	0.000980103	0.00301291
IDL-C %	AD	1606	Weighted median	0.044186	0.0447873	0.323851	0.987126
IDL-C %	AD	1606	MR Egger	0.120005	0.0320372	0.000186183	0.000473058
IDL-C %	PD_FINNGEN	1966	IVW	-0.027163	0.0370238	0.463153	0.679801
IDL-C %	PD_FINNGEN	1966	Weighted median	-0.109553	0.071613	0.126067	0.706442
IDL-C %	PD_FINNGEN	1966	MR Egger	-0.106217	0.0532257	0.0461167	0.339545
IDL-C %	AD_noAPOE	1600	IVW	0.0125137	0.0223169	0.574982	0.827576
IDL-C %	AD_noAPOE	1600	Weighted median	0.00743117	0.0458722	0.871308	0.968624
IDL-C %	AD_noAPOE	1600	MR Egger	-0.00571328	0.0338024	0.865802	0.9703
IDL-C %	AD_FINNGEN	1944	IVW	0.113623	0.0282002	5.59801e-05	0.000296576
IDL-C %	AD_FINNGEN	1944	Weighted median	0.175487	0.0630919	0.00541162	0.111973
IDL-C %	AD_FINNGEN	1944	MR Egger	0.225793	0.0406529	3.17368e-08	1.92743e-07
IDL-CE	BMI	346	IVW	-0.0635685	0.0153106	3.29682e-05	0.000256534
IDL-CE	BMI	346	Weighted median	-0.0672705	0.0258713	0.00931692	0.122101
IDL-CE	BMI	346	MR Egger	-0.0852059	0.0225599	0.000187074	0.00166362
IDL-CE	T2D	1828	IVW	-0.191797	0.0165842	6.1971e-31	1.62429e-30
IDL-CE	T2D	1828	Weighted median	-0.127647	0.0347475	0.000239185	0.00186116
IDL-CE	T2D	1828	MR Egger	-0.0961338	0.0256729	0.000186312	0.000504257
IDL-CE	CAD	2279	IVW	0.115054	0.0156585	2.01706e-13	3.1003e-13
IDL-CE	CAD	2279	Weighted median	0.224247	0.0299139	6.55992e-14	2.09413e-13
IDL-CE	CAD	2279	MR Egger	0.292908	0.0236289	3.38595e-34	1.15493e-33
IDL-CE	Stroke	1595	IVW	-0.00779575	0.0168503	0.643616	0.73514
IDL-CE	Stroke	1595	Weighted median	0.0445183	0.0335057	0.183955	0.677676
IDL-CE	Stroke	1595	MR Egger	0.0598956	0.0269401	0.0263363	0.086286
IDL-CE	PD	1344	IVW	-0.0570964	0.0379015	0.131954	0.953806
IDL-CE	PD	1344	Weighted median	-0.0212608	0.0729234	0.770631	0.99757
IDL-CE	PD	1344	MR Egger	-0.0384719	0.0604185	0.524392	0.999681
IDL-CE	AD	1656	IVW	0.0521351	0.0248388	0.0358225	0.0737275
IDL-CE	AD	1656	Weighted median	0.0248716	0.0515515	0.629479	0.987126
IDL-CE	AD	1656	MR Egger	0.12313	0.0391631	0.00169607	0.0040221
IDL-CE	PD_FINNGEN	2082	IVW	-0.0649384	0.0399184	0.103784	0.363976
IDL-CE	PD_FINNGEN	2082	Weighted median	-0.217252	0.0806605	0.00707235	0.436981
IDL-CE	PD_FINNGEN	2082	MR Egger	-0.0796776	0.0595784	0.181252	0.568184
IDL-CE	AD_noAPOE	1648	IVW	-0.0253461	0.0259656	0.328993	0.66601
IDL-CE	AD_noAPOE	1648	Weighted median	0.0107741	0.0520441	0.835995	0.968624
IDL-CE	AD_noAPOE	1648	MR Egger	-0.0664548	0.0433909	0.125829	0.386808
IDL-CE	AD_FINNGEN	2062	IVW	0.129875	0.0304005	1.93614e-05	0.000126868
IDL-CE	AD_FINNGEN	2062	Weighted median	0.0970933	0.0684173	0.15586	0.441012
IDL-CE	AD_FINNGEN	2062	MR Egger	0.261452	0.0455748	1.10763e-08	8.61872e-08
IDL-CE %	BMI	327	IVW	-0.0337513	0.0183054	0.0652143	0.115988
IDL-CE %	BMI	327	Weighted median	0.0197959	0.0255081	0.437711	0.78597
IDL-CE %	BMI	327	MR Egger	0.0212843	0.0269955	0.431015	0.524488
IDL-CE %	T2D	1722	IVW	-0.214495	0.0174611	1.10156e-34	3.60906e-34
IDL-CE %	T2D	1722	Weighted median	-0.00456345	0.0419385	0.913351	0.954837
IDL-CE %	T2D	1722	MR Egger	-0.0911567	0.0248176	0.000246985	0.000640617
IDL-CE %	CAD	2149	IVW	-0.181401	0.0150482	1.83319e-33	4.57052e-33
IDL-CE %	CAD	2149	Weighted median	-0.0863291	0.0310788	0.00547376	0.0068788
IDL-CE %	CAD	2149	MR Egger	-0.113373	0.0218369	2.2788e-07	4.14176e-07
IDL-CE %	Stroke	1501	IVW	-0.0270821	0.0158409	0.0873336	0.144014
IDL-CE %	Stroke	1501	Weighted median	0.0153226	0.0352289	0.663603	0.870143
IDL-CE %	Stroke	1501	MR Egger	-0.00595217	0.0230489	0.796257	0.865138
IDL-CE %	PD	1260	IVW	0.000486312	0.0362918	0.989309	0.990587
IDL-CE %	PD	1260	Weighted median	0.0126711	0.073228	0.862623	0.99757
IDL-CE %	PD	1260	MR Egger	-0.013463	0.0534575	0.801203	0.999681
IDL-CE %	AD	1569	IVW	0.0898605	0.0237947	0.000159052	0.000618813
IDL-CE %	AD	1569	Weighted median	0.0540375	0.0530373	0.30827	0.987126
IDL-CE %	AD	1569	MR Egger	0.149428	0.0348738	1.94017e-05	5.75123e-05
IDL-CE %	PD_FINNGEN	1953	IVW	-0.115811	0.0395874	0.00343963	0.185716
IDL-CE %	PD_FINNGEN	1953	Weighted median	-0.158869	0.0760507	0.0367083	0.609358
IDL-CE %	PD_FINNGEN	1953	MR Egger	-0.0487988	0.0568304	0.390626	0.723478
IDL-CE %	AD_noAPOE	1562	IVW	0.0228513	0.0245962	0.352859	0.686421
IDL-CE %	AD_noAPOE	1562	Weighted median	0.0440816	0.0527884	0.403683	0.968624
IDL-CE %	AD_noAPOE	1562	MR Egger	0.00594566	0.0373085	0.873402	0.9703
IDL-CE %	AD_FINNGEN	1924	IVW	0.152058	0.0296949	3.04463e-07	3.29614e-06
IDL-CE %	AD_FINNGEN	1924	Weighted median	0.175449	0.072452	0.0154526	0.174896
IDL-CE %	AD_FINNGEN	1924	MR Egger	0.253175	0.0428613	4.11412e-09	3.94006e-08
IDL-FC	BMI	313	IVW	-0.055693	0.0146446	0.000142968	0.000827885
IDL-FC	BMI	313	Weighted median	-0.0416574	0.0215311	0.0530203	0.224813
IDL-FC	BMI	313	MR Egger	-0.0591271	0.0205688	0.00432425	0.0162135
IDL-FC	T2D	1778	IVW	-0.19812	0.0161943	2.0471e-34	6.61985e-34
IDL-FC	T2D	1778	Weighted median	-0.113798	0.0339968	0.000816026	0.0043232
IDL-FC	T2D	1778	MR Egger	-0.0854623	0.0240219	0.000383967	0.000975589
IDL-FC	CAD	2210	IVW	0.138306	0.0156813	1.14617e-18	1.96826e-18
IDL-FC	CAD	2210	Weighted median	0.2707	0.0269781	1.07998e-23	9.60414e-23
IDL-FC	CAD	2210	MR Egger	0.320904	0.023304	1.88689e-41	7.22824e-41
IDL-FC	Stroke	1547	IVW	-0.00556674	0.0159835	0.727629	0.805243
IDL-FC	Stroke	1547	Weighted median	0.0417946	0.0313782	0.182872	0.677676
IDL-FC	Stroke	1547	MR Egger	0.0668151	0.0243633	0.00616872	0.0326811
IDL-FC	PD	1318	IVW	-0.0247747	0.0354213	0.484284	0.953806
IDL-FC	PD	1318	Weighted median	0.0259363	0.0628541	0.679868	0.99757
IDL-FC	PD	1318	MR Egger	0.0261694	0.054355	0.630275	0.999681
IDL-FC	AD	1628	IVW	0.131858	0.0236627	2.51253e-08	4.17081e-07
IDL-FC	AD	1628	Weighted median	0.0304458	0.0517163	0.556057	0.987126
IDL-FC	AD	1628	MR Egger	0.222903	0.0363908	1.13309e-09	7.62538e-09
IDL-FC	PD_FINNGEN	2000	IVW	-0.0827615	0.0409613	0.0433336	0.245229
IDL-FC	PD_FINNGEN	2000	Weighted median	-0.082626	0.0838881	0.324646	0.74775
IDL-FC	PD_FINNGEN	2000	MR Egger	-0.0538889	0.0634283	0.395648	0.723478
IDL-FC	AD_noAPOE	1623	IVW	0.00780839	0.0250636	0.755388	0.891572
IDL-FC	AD_noAPOE	1623	Weighted median	0.00817568	0.0504025	0.871142	0.968624
IDL-FC	AD_noAPOE	1623	MR Egger	-0.0731654	0.0415086	0.078147	0.32431
IDL-FC	AD_FINNGEN	1982	IVW	0.122153	0.0299539	4.54198e-05	0.000245859
IDL-FC	AD_FINNGEN	1982	Weighted median	0.171472	0.0594427	0.0039184	0.111973
IDL-FC	AD_FINNGEN	1982	MR Egger	0.27429	0.0467372	5.13461e-09	4.56614e-08
IDL-FC %	BMI	325	IVW	-0.000777459	0.0171888	0.963924	0.971729
IDL-FC %	BMI	325	Weighted median	-0.0205362	0.0234628	0.381429	0.741998
IDL-FC %	BMI	325	MR Egger	0.0184862	0.0242502	0.44643	0.534429
IDL-FC %	T2D	1711	IVW	-0.187844	0.0176088	1.44277e-26	3.42143e-26
IDL-FC %	T2D	1711	Weighted median	-0.0628072	0.0391733	0.108865	0.203218
IDL-FC %	T2D	1711	MR Egger	-0.0229151	0.0264413	0.38626	0.464631
IDL-FC %	CAD	2147	IVW	-0.0976571	0.0164821	3.12222e-09	4.44247e-09
IDL-FC %	CAD	2147	Weighted median	-0.129153	0.0270001	1.72328e-06	3.25073e-06
IDL-FC %	CAD	2147	MR Egger	0.0222043	0.0253207	0.380626	0.419056
IDL-FC %	Stroke	1543	IVW	-0.0298018	0.0164355	0.0697925	0.122386
IDL-FC %	Stroke	1543	Weighted median	0.0353312	0.0340845	0.299934	0.70859
IDL-FC %	Stroke	1543	MR Egger	0.0434434	0.0257224	0.0914349	0.212778
IDL-FC %	PD	1265	IVW	0.0257891	0.0359879	0.473618	0.953806
IDL-FC %	PD	1265	Weighted median	-0.0243345	0.06816	0.721077	0.99757
IDL-FC %	PD	1265	MR Egger	-0.00753327	0.0547873	0.890657	0.999681
IDL-FC %	AD	1565	IVW	0.0715445	0.0243176	0.00326004	0.00854472
IDL-FC %	AD	1565	Weighted median	0.00844087	0.0509624	0.868449	0.987126
IDL-FC %	AD	1565	MR Egger	0.233067	0.0375244	6.73162e-10	4.92992e-09
IDL-FC %	PD_FINNGEN	1952	IVW	-0.0669154	0.0416747	0.108349	0.367491
IDL-FC %	PD_FINNGEN	1952	Weighted median	-0.131811	0.0835347	0.114586	0.701959
IDL-FC %	PD_FINNGEN	1952	MR Egger	-0.1481	0.0642631	0.0212945	0.267081
IDL-FC %	AD_noAPOE	1562	IVW	-0.0564904	0.0249942	0.0238128	0.329411
IDL-FC %	AD_noAPOE	1562	Weighted median	-0.0251614	0.0524172	0.631211	0.968624
IDL-FC %	AD_noAPOE	1562	MR Egger	-0.0492594	0.0397518	0.215467	0.488075
IDL-FC %	AD_FINNGEN	1934	IVW	0.10052	0.0313395	0.00133911	0.00350987
IDL-FC %	AD_FINNGEN	1934	Weighted median	0.140247	0.067474	0.0376608	0.253447
IDL-FC %	AD_FINNGEN	1934	MR Egger	0.239822	0.0483457	7.64442e-07	3.17243e-06
IDL-L	BMI	336	IVW	-0.0643651	0.0149369	1.63888e-05	0.000163233
IDL-L	BMI	336	Weighted median	-0.0638834	0.0258307	0.0133924	0.138946
IDL-L	BMI	336	MR Egger	-0.0661161	0.0216223	0.00240999	0.00983751
IDL-L	T2D	1803	IVW	-0.184818	0.0159579	5.11135e-31	1.35396e-30
IDL-L	T2D	1803	Weighted median	-0.0988555	0.0348337	0.00454081	0.0150755
IDL-L	T2D	1803	MR Egger	-0.128334	0.0238076	7.95536e-08	3.80939e-07
IDL-L	CAD	2194	IVW	0.161339	0.0151858	2.29525e-26	4.57213e-26
IDL-L	CAD	2194	Weighted median	0.222405	0.0283005	3.88115e-15	1.30596e-14
IDL-L	CAD	2194	MR Egger	0.316666	0.0225907	8.11742e-43	3.20831e-42
IDL-L	Stroke	1543	IVW	-0.00838954	0.0156883	0.592814	0.689796
IDL-L	Stroke	1543	Weighted median	0.049733	0.0312048	0.110989	0.658007
IDL-L	Stroke	1543	MR Egger	0.0220579	0.023701	0.352168	0.569309
IDL-L	PD	1325	IVW	-0.0341531	0.0351758	0.331586	0.953806
IDL-L	PD	1325	Weighted median	-0.0127838	0.0622895	0.83739	0.99757
IDL-L	PD	1325	MR Egger	0.0247892	0.0532329	0.641525	0.999681
IDL-L	AD	1611	IVW	0.0499013	0.0238131	0.0361235	0.0737275
IDL-L	AD	1611	Weighted median	0.0227844	0.0495464	0.645617	0.987126
IDL-L	AD	1611	MR Egger	0.0800051	0.0364929	0.0284975	0.0572247
IDL-L	PD_FINNGEN	2003	IVW	-0.0446605	0.0370121	0.227568	0.495465
IDL-L	PD_FINNGEN	2003	Weighted median	-0.00840158	0.0720736	0.907201	0.948126
IDL-L	PD_FINNGEN	2003	MR Egger	0.0232408	0.0515974	0.652453	0.907602
IDL-L	AD_noAPOE	1605	IVW	-0.0243265	0.024545	0.321638	0.66601
IDL-L	AD_noAPOE	1605	Weighted median	0.00704382	0.049328	0.886452	0.968624
IDL-L	AD_noAPOE	1605	MR Egger	-0.0885946	0.0388334	0.0226553	0.213253
IDL-L	AD_FINNGEN	2002	IVW	-0.0209516	0.0326196	0.520678	0.589313
IDL-L	AD_FINNGEN	2002	Weighted median	0.0955467	0.0562	0.0891089	0.357873
IDL-L	AD_FINNGEN	2002	MR Egger	-0.0365281	0.0455157	0.422336	0.473702
IDL-P	BMI	347	IVW	-0.0395622	0.0143912	0.00597668	0.0167213
IDL-P	BMI	347	Weighted median	-0.059728	0.0252256	0.0178967	0.143558
IDL-P	BMI	347	MR Egger	-0.0733839	0.0208221	0.000481771	0.00322344
IDL-P	T2D	1803	IVW	-0.150561	0.015928	3.30371e-21	6.97139e-21
IDL-P	T2D	1803	Weighted median	-0.0915552	0.0356088	0.0101366	0.0286818
IDL-P	T2D	1803	MR Egger	-0.113191	0.0246072	4.52109e-06	1.60821e-05
IDL-P	CAD	2264	IVW	0.18379	0.0156785	9.78084e-32	2.29758e-31
IDL-P	CAD	2264	Weighted median	0.271443	0.0294965	3.49481e-20	2.35192e-19
IDL-P	CAD	2264	MR Egger	0.347849	0.0239157	6.94667e-46	3.14495e-45
IDL-P	Stroke	1616	IVW	0.013538	0.0161002	0.400426	0.511314
IDL-P	Stroke	1616	Weighted median	0.0679829	0.0334444	0.0420815	0.636611
IDL-P	Stroke	1616	MR Egger	0.0568149	0.0250647	0.0235388	0.0802898
IDL-P	PD	1294	IVW	-0.0286259	0.0364222	0.4319	0.953806
IDL-P	PD	1294	Weighted median	-0.00972841	0.0632828	0.877823	0.99757
IDL-P	PD	1294	MR Egger	-0.0302109	0.0562243	0.591133	0.999681
IDL-P	AD	1655	IVW	0.052696	0.0246418	0.0324774	0.0685328
IDL-P	AD	1655	Weighted median	0.00795012	0.0537801	0.88248	0.987126
IDL-P	AD	1655	MR Egger	0.0758547	0.0385912	0.0495123	0.0913577
IDL-P	PD_FINNGEN	2040	IVW	-0.0380008	0.0405527	0.348722	0.585924
IDL-P	PD_FINNGEN	2040	Weighted median	-0.0375973	0.0843518	0.655799	0.943896
IDL-P	PD_FINNGEN	2040	MR Egger	-0.0104133	0.0611179	0.864728	0.965548
IDL-P	AD_noAPOE	1646	IVW	-0.0324443	0.0255177	0.20357	0.621037
IDL-P	AD_noAPOE	1646	Weighted median	-0.00908349	0.050878	0.858303	0.968624
IDL-P	AD_noAPOE	1646	MR Egger	-0.128477	0.0415983	0.00204522	0.0824823
IDL-P	AD_FINNGEN	2021	IVW	-0.0242073	0.0350457	0.489732	0.559373
IDL-P	AD_FINNGEN	2021	Weighted median	0.0942316	0.0760787	0.215491	0.522973
IDL-P	AD_FINNGEN	2021	MR Egger	-0.0717283	0.0528103	0.174544	0.213046
IDL-PL	BMI	334	IVW	-0.0371251	0.0170013	0.0289869	0.06169
IDL-PL	BMI	334	Weighted median	-0.0627445	0.0263453	0.0172366	0.143064
IDL-PL	BMI	334	MR Egger	-0.0776667	0.0251796	0.00221008	0.00917183
IDL-PL	T2D	1781	IVW	-0.163438	0.0157633	3.45941e-25	8.05041e-25
IDL-PL	T2D	1781	Weighted median	-0.112722	0.0325232	0.000528477	0.0029907
IDL-PL	T2D	1781	MR Egger	-0.0979156	0.0232309	2.6243e-05	7.96891e-05
IDL-PL	CAD	2199	IVW	0.16005	0.0154752	4.53349e-25	8.95905e-25
IDL-PL	CAD	2199	Weighted median	0.238631	0.0273348	2.54837e-18	1.24421e-17
IDL-PL	CAD	2199	MR Egger	0.308502	0.0228568	6.06733e-40	2.25487e-39
IDL-PL	Stroke	1567	IVW	0.000803333	0.0158213	0.959504	0.979166
IDL-PL	Stroke	1567	Weighted median	0.0408414	0.0339243	0.228628	0.70859
IDL-PL	Stroke	1567	MR Egger	0.0501506	0.0235902	0.0336671	0.101001
IDL-PL	PD	1328	IVW	-0.023256	0.0350171	0.506605	0.953806
IDL-PL	PD	1328	Weighted median	-0.0153311	0.0634552	0.809086	0.99757
IDL-PL	PD	1328	MR Egger	-0.0188056	0.0521227	0.71831	0.999681
IDL-PL	AD	1587	IVW	0.0932618	0.0237944	8.87406e-05	0.000394579
IDL-PL	AD	1587	Weighted median	0.0201585	0.0499026	0.686245	0.987126
IDL-PL	AD	1587	MR Egger	0.133168	0.0361466	0.000237217	0.000596638
IDL-PL	PD_FINNGEN	2017	IVW	-0.0485045	0.0397171	0.221991	0.495465
IDL-PL	PD_FINNGEN	2017	Weighted median	-0.135466	0.0814928	0.0964508	0.701959
IDL-PL	PD_FINNGEN	2017	MR Egger	-0.0100345	0.0586477	0.864163	0.965548
IDL-PL	AD_noAPOE	1581	IVW	-0.00736854	0.0247863	0.766251	0.891572
IDL-PL	AD_noAPOE	1581	Weighted median	-0.0243889	0.0513628	0.634905	0.968624
IDL-PL	AD_noAPOE	1581	MR Egger	-0.0977242	0.0394112	0.0132565	0.143516
IDL-PL	AD_FINNGEN	2003	IVW	0.21682	0.0315352	6.17745e-12	2.56364e-10
IDL-PL	AD_FINNGEN	2003	Weighted median	0.0914395	0.0669808	0.172203	0.464822
IDL-PL	AD_FINNGEN	2003	MR Egger	0.357064	0.0466982	3.19235e-14	8.83217e-13
IDL-PL %	BMI	325	IVW	0.0436621	0.0187426	0.0198292	0.0436945
IDL-PL %	BMI	325	Weighted median	0.0108043	0.0344723	0.753963	0.99319
IDL-PL %	BMI	325	MR Egger	0.0274199	0.0328733	0.404836	0.504021
IDL-PL %	T2D	1759	IVW	0.102685	0.0166414	6.80789e-10	9.97156e-10
IDL-PL %	T2D	1759	Weighted median	0.00497631	0.0363851	0.891214	0.954837
IDL-PL %	T2D	1759	MR Egger	0.112539	0.0255427	1.11697e-05	3.70834e-05
IDL-PL %	CAD	2209	IVW	0.0998352	0.0145419	6.63365e-12	9.8909e-12
IDL-PL %	CAD	2209	Weighted median	0.116961	0.0303514	0.000116404	0.00017782
IDL-PL %	CAD	2209	MR Egger	0.0737883	0.0226159	0.00112048	0.00157627
IDL-PL %	Stroke	1550	IVW	0.0147036	0.0170016	0.387131	0.500035
IDL-PL %	Stroke	1550	Weighted median	-0.0210959	0.0331598	0.524652	0.820857
IDL-PL %	Stroke	1550	MR Egger	-0.00928612	0.0262599	0.723669	0.823135
IDL-PL %	PD	1295	IVW	0.0539132	0.0390481	0.167375	0.953806
IDL-PL %	PD	1295	Weighted median	0.035248	0.0717047	0.623022	0.99757
IDL-PL %	PD	1295	MR Egger	0.0458585	0.0603536	0.447495	0.999681
IDL-PL %	AD	1606	IVW	-0.140997	0.0258015	4.63738e-08	7.21693e-07
IDL-PL %	AD	1606	Weighted median	0.00017602	0.057081	0.99754	1
IDL-PL %	AD	1606	MR Egger	-0.287196	0.0402565	1.46869e-12	2.1512e-11
IDL-PL %	PD_FINNGEN	1999	IVW	0.0281895	0.0431987	0.514043	0.703279
IDL-PL %	PD_FINNGEN	1999	Weighted median	0.0960894	0.0907035	0.289427	0.74775
IDL-PL %	PD_FINNGEN	1999	MR Egger	0.0799366	0.067298	0.235053	0.591195
IDL-PL %	AD_noAPOE	1601	IVW	-0.033948	0.0267849	0.205	0.621037
IDL-PL %	AD_noAPOE	1601	Weighted median	0.033183	0.059686	0.578239	0.968624
IDL-PL %	AD_noAPOE	1601	MR Egger	-0.0420125	0.0437516	0.337074	0.608199
IDL-PL %	AD_FINNGEN	2000	IVW	-0.148943	0.0311593	1.75266e-06	1.55862e-05
IDL-PL %	AD_FINNGEN	2000	Weighted median	-0.21309	0.0675317	0.00160276	0.0782274
IDL-PL %	AD_FINNGEN	2000	MR Egger	-0.197539	0.0488324	5.42569e-05	0.000155287
IDL-TG	BMI	379	IVW	0.00975443	0.0170903	0.568164	0.661088
IDL-TG	BMI	379	Weighted median	-0.00476431	0.0268477	0.859149	0.99319
IDL-TG	BMI	379	MR Egger	-0.0173478	0.0256997	0.500078	0.5819
IDL-TG	T2D	1699	IVW	0.109256	0.0186481	4.66165e-09	6.70954e-09
IDL-TG	T2D	1699	Weighted median	0.0168016	0.0368682	0.64859	0.755773
IDL-TG	T2D	1699	MR Egger	-0.0384196	0.0272403	0.158607	0.212154
IDL-TG	CAD	2119	IVW	0.237781	0.0143922	2.56992e-61	2.28539e-60
IDL-TG	CAD	2119	Weighted median	0.172111	0.0291224	3.42243e-09	8.43746e-09
IDL-TG	CAD	2119	MR Egger	0.246424	0.02143	9.98355e-30	3.06902e-29
IDL-TG	Stroke	1508	IVW	0.0512286	0.0154827	0.000937108	0.00382963
IDL-TG	Stroke	1508	Weighted median	0.034514	0.0307036	0.26097	0.70859
IDL-TG	Stroke	1508	MR Egger	0.0202132	0.023217	0.3841	0.599449
IDL-TG	PD	1276	IVW	-0.0595205	0.0333968	0.0747132	0.953806
IDL-TG	PD	1276	Weighted median	-0.0237395	0.0620015	0.701805	0.99757
IDL-TG	PD	1276	MR Egger	-0.0897884	0.0498891	0.0721349	0.999681
IDL-TG	AD	1557	IVW	0.0260512	0.0227821	0.252833	0.357059
IDL-TG	AD	1557	Weighted median	-0.000694889	0.0458236	0.987901	1
IDL-TG	AD	1557	MR Egger	0.00311735	0.0344262	0.927861	0.961209
IDL-TG	PD_FINNGEN	1929	IVW	0.00797173	0.038403	0.835556	0.912515
IDL-TG	PD_FINNGEN	1929	Weighted median	0.0217302	0.0756676	0.773975	0.94759
IDL-TG	PD_FINNGEN	1929	MR Egger	0.0468067	0.0563818	0.406544	0.723478
IDL-TG	AD_noAPOE	1555	IVW	0.026656	0.0227875	0.242095	0.653342
IDL-TG	AD_noAPOE	1555	Weighted median	-0.000669331	0.0466885	0.988562	0.996566
IDL-TG	AD_noAPOE	1555	MR Egger	0.00390552	0.0344322	0.909707	0.97308
IDL-TG	AD_FINNGEN	1903	IVW	0.0402044	0.0306712	0.189918	0.248893
IDL-TG	AD_FINNGEN	1903	Weighted median	0.0570238	0.0563926	0.311924	0.622335
IDL-TG	AD_FINNGEN	1903	MR Egger	0.0866259	0.0450706	0.0547547	0.0761672
IDL-TG %	BMI	369	IVW	0.0173379	0.0182909	0.343182	0.432776
IDL-TG %	BMI	369	Weighted median	-0.0231041	0.0318288	0.467909	0.787082
IDL-TG %	BMI	369	MR Egger	-0.051607	0.0285395	0.0713834	0.131663
IDL-TG %	T2D	1672	IVW	0.277318	0.0180538	3.0049e-53	2.33819e-52
IDL-TG %	T2D	1672	Weighted median	0.0484309	0.0390433	0.214813	0.344951
IDL-TG %	T2D	1672	MR Egger	0.076184	0.0249691	0.00231572	0.00500386
IDL-TG %	CAD	2083	IVW	0.143657	0.0153961	1.05102e-20	1.9243e-20
IDL-TG %	CAD	2083	Weighted median	0.0881747	0.0308849	0.00430441	0.00555336
IDL-TG %	CAD	2083	MR Egger	0.0339012	0.0220689	0.124654	0.146409
IDL-TG %	Stroke	1507	IVW	0.0543436	0.0143872	0.000158583	0.000963104
IDL-TG %	Stroke	1507	Weighted median	-0.0159352	0.0285678	0.576978	0.845103
IDL-TG %	Stroke	1507	MR Egger	-0.0140291	0.0206345	0.496682	0.690915
IDL-TG %	PD	1313	IVW	-0.00655378	0.0309134	0.832103	0.981793
IDL-TG %	PD	1313	Weighted median	-0.0183794	0.0551586	0.738976	0.99757
IDL-TG %	PD	1313	MR Egger	-0.00487204	0.0445121	0.912859	0.999681
IDL-TG %	AD	1565	IVW	-0.0908865	0.0208721	1.33405e-05	7.7251e-05
IDL-TG %	AD	1565	Weighted median	-0.0503467	0.0437092	0.249381	0.987126
IDL-TG %	AD	1565	MR Egger	-0.187005	0.0304212	9.99204e-10	6.91116e-09
IDL-TG %	PD_FINNGEN	1861	IVW	0.0308092	0.0368495	0.403108	0.641609
IDL-TG %	PD_FINNGEN	1861	Weighted median	0.108455	0.0711946	0.12767	0.706442
IDL-TG %	PD_FINNGEN	1861	MR Egger	0.0782118	0.0536481	0.145046	0.543282
IDL-TG %	AD_noAPOE	1560	IVW	0.0121232	0.022001	0.581613	0.83028
IDL-TG %	AD_noAPOE	1560	Weighted median	0.00790931	0.0473105	0.867229	0.968624
IDL-TG %	AD_noAPOE	1560	MR Egger	0.0284664	0.0336829	0.398169	0.663801
IDL-TG %	AD_FINNGEN	1867	IVW	-0.1163	0.0283751	4.15515e-05	0.000229918
IDL-TG %	AD_FINNGEN	1867	Weighted median	-0.167208	0.0596443	0.00505645	0.111973
IDL-TG %	AD_FINNGEN	1867	MR Egger	-0.225889	0.0412384	4.89526e-08	2.70871e-07
Isoleucine	BMI	7	IVW	-0.245535	0.0848256	0.00379659	0.0115287
Isoleucine	BMI	7	Weighted median	-0.261924	0.064035	4.30776e-05	0.00414256
Isoleucine	BMI	7	MR Egger	-0.379086	0.211482	0.133032	0.215098
Isoleucine	T2D	16	IVW	0.024248	0.277268	0.930311	0.934063
Isoleucine	T2D	16	Weighted median	0.0417641	0.147177	0.776588	0.867132
Isoleucine	T2D	16	MR Egger	-0.984589	0.564315	0.10293	0.145622
Isoleucine	CAD	21	IVW	0.34076	0.122434	0.00538242	0.00641255
Isoleucine	CAD	21	Weighted median	0.248312	0.0892272	0.00538715	0.00680913
Isoleucine	CAD	21	MR Egger	-0.0719787	0.263641	0.787785	0.813936
Isoleucine	Stroke	20	IVW	0.16538	0.0750327	0.0275169	0.0590664
Isoleucine	Stroke	20	Weighted median	0.129557	0.100796	0.198676	0.677676
Isoleucine	Stroke	20	MR Egger	-0.127389	0.160508	0.437731	0.644941
Isoleucine	PD	21	IVW	-0.0724553	0.142115	0.610168	0.96216
Isoleucine	PD	21	Weighted median	-0.0945127	0.203955	0.643078	0.99757
Isoleucine	PD	21	MR Egger	-0.384125	0.324565	0.251205	0.999681
Isoleucine	AD	21	IVW	0.180508	0.114667	0.115442	0.194224
Isoleucine	AD	21	Weighted median	0.351636	0.157093	0.0251958	0.811842
Isoleucine	AD	21	MR Egger	0.275021	0.26562	0.313486	0.441005
Isoleucine	PD_FINNGEN	19	IVW	0.0493426	0.208189	0.81265	0.901273
Isoleucine	PD_FINNGEN	19	Weighted median	-0.0709915	0.267877	0.790998	0.94759
Isoleucine	PD_FINNGEN	19	MR Egger	-0.178709	0.482288	0.715554	0.920714
Isoleucine	AD_noAPOE	21	IVW	0.180508	0.114667	0.115442	0.512167
Isoleucine	AD_noAPOE	21	Weighted median	0.351636	0.146805	0.0166085	0.713906
Isoleucine	AD_noAPOE	21	MR Egger	0.275021	0.26562	0.313486	0.582522
Isoleucine	AD_FINNGEN	19	IVW	0.0580619	0.13562	0.668562	0.720657
Isoleucine	AD_FINNGEN	19	Weighted median	0.0501488	0.184978	0.786309	0.923542
Isoleucine	AD_FINNGEN	19	MR Egger	-0.0639442	0.308143	0.838073	0.858766
L-HDL-C	BMI	431	IVW	-0.0179314	0.0160484	0.263854	0.353224
L-HDL-C	BMI	431	Weighted median	-0.00653655	0.0243583	0.78843	0.99319
L-HDL-C	BMI	431	MR Egger	0.0460933	0.0231292	0.0469099	0.0934446
L-HDL-C	T2D	1639	IVW	-0.392508	0.0206322	1.0792e-80	4.47869e-79
L-HDL-C	T2D	1639	Weighted median	-0.140258	0.038708	0.000290658	0.00206783
L-HDL-C	T2D	1639	MR Egger	-0.16724	0.0308991	7.1388e-08	3.55512e-07
L-HDL-C	CAD	1997	IVW	-0.23298	0.0159103	1.48574e-48	6.85089e-48
L-HDL-C	CAD	1997	Weighted median	-0.14103	0.0376272	0.000178186	0.000264098
L-HDL-C	CAD	1997	MR Egger	-0.0938626	0.0242949	0.000115359	0.000173039
L-HDL-C	Stroke	1486	IVW	-0.0911805	0.0155491	4.51786e-09	2.56191e-07
L-HDL-C	Stroke	1486	Weighted median	-0.0301908	0.0327283	0.356285	0.753597
L-HDL-C	Stroke	1486	MR Egger	-0.0289119	0.024248	0.233318	0.420987
L-HDL-C	PD	1324	IVW	-0.00494324	0.0340957	0.884725	0.981793
L-HDL-C	PD	1324	Weighted median	0.0337692	0.0704316	0.631611	0.99757
L-HDL-C	PD	1324	MR Egger	0.00219387	0.0529946	0.966985	0.999681
L-HDL-C	AD	1548	IVW	0.00765751	0.0233703	0.743169	0.803286
L-HDL-C	AD	1548	Weighted median	0.00957027	0.0500866	0.848467	0.987126
L-HDL-C	AD	1548	MR Egger	-0.0447709	0.0368275	0.224288	0.337883
L-HDL-C	PD_FINNGEN	1826	IVW	-0.0395428	0.0407949	0.332392	0.585924
L-HDL-C	PD_FINNGEN	1826	Weighted median	0.0581307	0.0876149	0.507023	0.885501
L-HDL-C	PD_FINNGEN	1826	MR Egger	-0.00444325	0.0625958	0.943419	0.979425
L-HDL-C	AD_noAPOE	1548	IVW	0.00765751	0.0233703	0.743169	0.891572
L-HDL-C	AD_noAPOE	1548	Weighted median	0.00957027	0.0468723	0.838215	0.968624
L-HDL-C	AD_noAPOE	1548	MR Egger	-0.0447709	0.0368275	0.224288	0.496359
L-HDL-C	AD_FINNGEN	1824	IVW	0.00790782	0.0310694	0.799093	0.822207
L-HDL-C	AD_FINNGEN	1824	Weighted median	-2.50664e-06	0.0738394	0.999973	0.999973
L-HDL-C	AD_FINNGEN	1824	MR Egger	0.0461116	0.0477021	0.333843	0.383073
L-HDL-C %	BMI	401	IVW	-0.0197034	0.0165347	0.233403	0.317581
L-HDL-C %	BMI	401	Weighted median	0.00440706	0.0217986	0.839782	0.99319
L-HDL-C %	BMI	401	MR Egger	0.0408204	0.0222855	0.0677404	0.125876
L-HDL-C %	T2D	1647	IVW	-0.399363	0.0199655	5.2185e-89	6.49703e-87
L-HDL-C %	T2D	1647	Weighted median	-0.13595	0.0381874	0.000370751	0.00225164
L-HDL-C %	T2D	1647	MR Egger	-0.158558	0.0293547	7.57749e-08	3.6996e-07
L-HDL-C %	CAD	2009	IVW	-0.186031	0.0156646	1.58066e-32	3.82122e-32
L-HDL-C %	CAD	2009	Weighted median	-0.165603	0.0329387	4.96592e-07	1.01354e-06
L-HDL-C %	CAD	2009	MR Egger	-0.0507804	0.0236275	0.0317371	0.0397113
L-HDL-C %	Stroke	1529	IVW	-0.0632682	0.0152218	3.23261e-05	0.000298119
L-HDL-C %	Stroke	1529	Weighted median	-0.0174387	0.0287296	0.543854	0.820857
L-HDL-C %	Stroke	1529	MR Egger	-0.00953781	0.0231964	0.681001	0.7961
L-HDL-C %	PD	1272	IVW	0.00224184	0.031806	0.943808	0.988695
L-HDL-C %	PD	1272	Weighted median	0.0446959	0.0629898	0.477969	0.99757
L-HDL-C %	PD	1272	MR Egger	0.00463661	0.0478249	0.922782	0.999681
L-HDL-C %	AD	1558	IVW	0.103571	0.0219976	2.49804e-06	2.00649e-05
L-HDL-C %	AD	1558	Weighted median	0.0194974	0.0450163	0.664929	0.987126
L-HDL-C %	AD	1558	MR Egger	0.227291	0.0333872	1.41115e-11	1.52772e-10
L-HDL-C %	PD_FINNGEN	1846	IVW	0.0030325	0.0326035	0.925894	0.972401
L-HDL-C %	PD_FINNGEN	1846	Weighted median	-0.0223769	0.10089	0.824474	0.94759
L-HDL-C %	PD_FINNGEN	1846	MR Egger	-0.0338019	0.0423416	0.424791	0.74488
L-HDL-C %	AD_noAPOE	1553	IVW	-0.0100872	0.0223735	0.652093	0.851525
L-HDL-C %	AD_noAPOE	1553	Weighted median	-0.0307394	0.0474938	0.517483	0.968624
L-HDL-C %	AD_noAPOE	1553	MR Egger	-0.0223696	0.0353076	0.526458	0.744819
L-HDL-C %	AD_FINNGEN	1851	IVW	0.0778083	0.0256094	0.00237941	0.00569686
L-HDL-C %	AD_FINNGEN	1851	Weighted median	0.0349746	0.0795336	0.660121	0.85886
L-HDL-C %	AD_FINNGEN	1851	MR Egger	0.0986879	0.0333111	0.00308933	0.00569809
L-HDL-CE	BMI	440	IVW	-0.0338255	0.0195175	0.0830806	0.140728
L-HDL-CE	BMI	440	Weighted median	-0.0195435	0.0288006	0.497405	0.801363
L-HDL-CE	BMI	440	MR Egger	0.0787763	0.0339363	0.020729	0.0477918
L-HDL-CE	T2D	1660	IVW	-0.411609	0.0206071	9.2442e-89	7.67269e-87
L-HDL-CE	T2D	1660	Weighted median	-0.161172	0.0391565	3.85354e-05	0.000708524
L-HDL-CE	T2D	1660	MR Egger	-0.207898	0.0317139	7.38819e-11	9.19829e-10
L-HDL-CE	CAD	2030	IVW	-0.248302	0.0152644	1.70007e-59	1.36554e-58
L-HDL-CE	CAD	2030	Weighted median	-0.101621	0.0340848	0.00286903	0.00382025
L-HDL-CE	CAD	2030	MR Egger	-0.149176	0.0240029	6.2159e-10	1.25834e-09
L-HDL-CE	Stroke	1502	IVW	-0.101409	0.0162227	4.07644e-10	6.0117e-08
L-HDL-CE	Stroke	1502	Weighted median	-0.0584359	0.0328942	0.0756543	0.652765
L-HDL-CE	Stroke	1502	MR Egger	-0.0405196	0.025813	0.116687	0.257124
L-HDL-CE	PD	1299	IVW	0.01929	0.0340776	0.571352	0.953806
L-HDL-CE	PD	1299	Weighted median	0.0789267	0.0661907	0.233099	0.99757
L-HDL-CE	PD	1299	MR Egger	0.0153745	0.0545472	0.778099	0.999681
L-HDL-CE	AD	1548	IVW	-0.00625234	0.0229679	0.785452	0.835802
L-HDL-CE	AD	1548	Weighted median	-0.00356203	0.0469189	0.939484	0.987227
L-HDL-CE	AD	1548	MR Egger	-0.0328	0.0367254	0.371935	0.508856
L-HDL-CE	PD_FINNGEN	1866	IVW	0.00219476	0.0403227	0.956593	0.97742
L-HDL-CE	PD_FINNGEN	1866	Weighted median	0.0729605	0.0792696	0.357359	0.74775
L-HDL-CE	PD_FINNGEN	1866	MR Egger	0.0856835	0.0633308	0.176235	0.568184
L-HDL-CE	AD_noAPOE	1547	IVW	-0.00231545	0.023052	0.919991	0.974177
L-HDL-CE	AD_noAPOE	1547	Weighted median	-0.00283188	0.0481124	0.953064	0.968624
L-HDL-CE	AD_noAPOE	1547	MR Egger	-0.0251469	0.036936	0.496084	0.726617
L-HDL-CE	AD_FINNGEN	1844	IVW	0.0159911	0.0297461	0.590863	0.659753
L-HDL-CE	AD_FINNGEN	1844	Weighted median	0.0516469	0.0702637	0.462313	0.747506
L-HDL-CE	AD_FINNGEN	1844	MR Egger	-0.00572999	0.0467175	0.902396	0.917129
L-HDL-CE %	BMI	431	IVW	-0.0409253	0.0165961	0.0136645	0.0330336
L-HDL-CE %	BMI	431	Weighted median	-0.00255492	0.0207989	0.902234	0.99319
L-HDL-CE %	BMI	431	MR Egger	0.0240894	0.0230212	0.295964	0.404083
L-HDL-CE %	T2D	1622	IVW	-0.404827	0.0204431	2.82978e-87	1.76154e-85
L-HDL-CE %	T2D	1622	Weighted median	-0.195662	0.0441097	9.17267e-06	0.000326285
L-HDL-CE %	T2D	1622	MR Egger	-0.188401	0.0305488	8.75837e-10	7.7887e-09
L-HDL-CE %	CAD	2008	IVW	-0.219945	0.0158169	5.85154e-44	2.11164e-43
L-HDL-CE %	CAD	2008	Weighted median	-0.194053	0.0272028	9.78046e-13	2.89921e-12
L-HDL-CE %	CAD	2008	MR Egger	-0.108913	0.0241515	6.87034e-06	1.08963e-05
L-HDL-CE %	Stroke	1560	IVW	-0.0910665	0.0155871	5.1444e-09	2.56191e-07
L-HDL-CE %	Stroke	1560	Weighted median	-0.0215794	0.0306105	0.48083	0.820045
L-HDL-CE %	Stroke	1560	MR Egger	-0.0389691	0.0241172	0.106335	0.238535
L-HDL-CE %	PD	1278	IVW	0.0180576	0.0328383	0.582391	0.953806
L-HDL-CE %	PD	1278	Weighted median	0.0387228	0.0614053	0.528296	0.99757
L-HDL-CE %	PD	1278	MR Egger	0.0305169	0.0501363	0.542846	0.999681
L-HDL-CE %	AD	1561	IVW	0.0812414	0.0225725	0.000319288	0.00111976
L-HDL-CE %	AD	1561	Weighted median	-0.0224443	0.0449298	0.617398	0.987126
L-HDL-CE %	AD	1561	MR Egger	0.197316	0.034945	1.94275e-08	9.48521e-08
L-HDL-CE %	PD_FINNGEN	1845	IVW	-0.0446928	0.0392713	0.255099	0.516123
L-HDL-CE %	PD_FINNGEN	1845	Weighted median	-0.0232029	0.0771415	0.76358	0.94759
L-HDL-CE %	PD_FINNGEN	1845	MR Egger	-0.0878115	0.0594108	0.139568	0.543006
L-HDL-CE %	AD_noAPOE	1557	IVW	-0.0186044	0.0228121	0.414757	0.743113
L-HDL-CE %	AD_noAPOE	1557	Weighted median	-0.0243691	0.0465219	0.600404	0.968624
L-HDL-CE %	AD_noAPOE	1557	MR Egger	-0.0283445	0.0363075	0.43511	0.690079
L-HDL-CE %	AD_FINNGEN	1842	IVW	0.0382439	0.0305892	0.211212	0.266963
L-HDL-CE %	AD_FINNGEN	1842	Weighted median	8.42373e-05	0.0572808	0.998827	0.999973
L-HDL-CE %	AD_FINNGEN	1842	MR Egger	0.128643	0.0460668	0.00528397	0.00920075
L-HDL-FC	BMI	409	IVW	-0.0456926	0.016157	0.00468341	0.0140502
L-HDL-FC	BMI	409	Weighted median	-0.00565774	0.0249897	0.820888	0.99319
L-HDL-FC	BMI	409	MR Egger	0.00943851	0.0241225	0.695799	0.759052
L-HDL-FC	T2D	1639	IVW	-0.329667	0.0198307	4.66181e-62	6.10943e-61
L-HDL-FC	T2D	1639	Weighted median	-0.13613	0.0352042	0.000110247	0.00117308
L-HDL-FC	T2D	1639	MR Egger	-0.126273	0.0291961	1.61745e-05	5.25847e-05
L-HDL-FC	CAD	2040	IVW	-0.171373	0.0155157	2.31343e-28	4.88173e-28
L-HDL-FC	CAD	2040	Weighted median	-0.109057	0.0259499	2.63849e-05	4.46928e-05
L-HDL-FC	CAD	2040	MR Egger	-0.0409089	0.023478	0.0815828	0.0971967
L-HDL-FC	Stroke	1461	IVW	-0.0778308	0.0162048	1.56336e-06	3.24398e-05
L-HDL-FC	Stroke	1461	Weighted median	-0.0206618	0.0325586	0.525688	0.820857
L-HDL-FC	Stroke	1461	MR Egger	-0.0107079	0.0249591	0.667973	0.788753
L-HDL-FC	PD	1282	IVW	0.00475217	0.0347009	0.891073	0.981793
L-HDL-FC	PD	1282	Weighted median	0.038223	0.0681042	0.574632	0.99757
L-HDL-FC	PD	1282	MR Egger	0.0109966	0.0529937	0.835647	0.999681
L-HDL-FC	AD	1552	IVW	-0.0102284	0.0238085	0.667478	0.748657
L-HDL-FC	AD	1552	Weighted median	-0.0037132	0.0476376	0.93787	0.987227
L-HDL-FC	AD	1552	MR Egger	-0.0384282	0.0369583	0.298608	0.424877
L-HDL-FC	PD_FINNGEN	1857	IVW	-0.0732235	0.0410545	0.0744944	0.299179
L-HDL-FC	PD_FINNGEN	1857	Weighted median	0.0553577	0.0855951	0.5178	0.885501
L-HDL-FC	PD_FINNGEN	1857	MR Egger	0.0252849	0.062263	0.684717	0.911736
L-HDL-FC	AD_noAPOE	1550	IVW	-0.0109886	0.0238129	0.64447	0.851525
L-HDL-FC	AD_noAPOE	1550	Weighted median	-0.00372564	0.0496885	0.940231	0.968624
L-HDL-FC	AD_noAPOE	1550	MR Egger	-0.0388581	0.0369615	0.293279	0.566097
L-HDL-FC	AD_FINNGEN	1835	IVW	0.0352213	0.0309954	0.255814	0.315335
L-HDL-FC	AD_FINNGEN	1835	Weighted median	0.00141838	0.0735977	0.984624	0.996632
L-HDL-FC	AD_FINNGEN	1835	MR Egger	0.0927803	0.0471072	0.0490396	0.0696762
L-HDL-FC %	BMI	386	IVW	-0.0278207	0.0177036	0.116073	0.182925
L-HDL-FC %	BMI	386	Weighted median	-0.0447447	0.0251026	0.0746725	0.275067
L-HDL-FC %	BMI	386	MR Egger	-0.0556221	0.0275277	0.0440159	0.0898358
L-HDL-FC %	T2D	1704	IVW	-0.217714	0.0161675	2.47507e-41	1.04456e-40
L-HDL-FC %	T2D	1704	Weighted median	-0.135386	0.0329533	3.98367e-05	0.000708524
L-HDL-FC %	T2D	1704	MR Egger	-0.069173	0.0224046	0.00205144	0.00460187
L-HDL-FC %	CAD	2125	IVW	0.0461022	0.0156548	0.00323037	0.00388581
L-HDL-FC %	CAD	2125	Weighted median	0.0934808	0.0279228	0.000814479	0.00117228
L-HDL-FC %	CAD	2125	MR Egger	0.232101	0.0219874	2.00576e-25	5.6754e-25
L-HDL-FC %	Stroke	1545	IVW	-0.0116123	0.0145983	0.42635	0.533473
L-HDL-FC %	Stroke	1545	Weighted median	0.032724	0.0313264	0.296202	0.70859
L-HDL-FC %	Stroke	1545	MR Egger	0.0479199	0.0208208	0.0214938	0.0753796
L-HDL-FC %	PD	1316	IVW	-0.0303604	0.0326656	0.352666	0.953806
L-HDL-FC %	PD	1316	Weighted median	-0.0119032	0.0561142	0.83201	0.99757
L-HDL-FC %	PD	1316	MR Egger	0.0300988	0.0466059	0.518512	0.999681
L-HDL-FC %	AD	1646	IVW	0.092862	0.0221233	2.69917e-05	0.000137162
L-HDL-FC %	AD	1646	Weighted median	0.0374976	0.0473923	0.428817	0.987126
L-HDL-FC %	AD	1646	MR Egger	0.194706	0.0319654	1.39303e-09	8.89397e-09
L-HDL-FC %	PD_FINNGEN	1938	IVW	-0.0422757	0.038468	0.271776	0.533752
L-HDL-FC %	PD_FINNGEN	1938	Weighted median	-0.0111375	0.0764291	0.884139	0.94759
L-HDL-FC %	PD_FINNGEN	1938	MR Egger	-0.0184255	0.0552849	0.738957	0.924625
L-HDL-FC %	AD_noAPOE	1639	IVW	-0.0121079	0.0231988	0.601727	0.835326
L-HDL-FC %	AD_noAPOE	1639	Weighted median	0.0270285	0.0469827	0.565097	0.968624
L-HDL-FC %	AD_noAPOE	1639	MR Egger	-0.0156437	0.0349604	0.654597	0.853375
L-HDL-FC %	AD_FINNGEN	1922	IVW	0.0978387	0.0303726	0.00127619	0.00343967
L-HDL-FC %	AD_FINNGEN	1922	Weighted median	0.0666596	0.0641498	0.298747	0.616013
L-HDL-FC %	AD_FINNGEN	1922	MR Egger	0.229485	0.0437807	1.76598e-07	7.85229e-07
L-HDL-L	BMI	445	IVW	-0.0283749	0.0162898	0.0815288	0.139046
L-HDL-L	BMI	445	Weighted median	0.0161704	0.0242056	0.504106	0.804631
L-HDL-L	BMI	445	MR Egger	0.0339811	0.0247934	0.171203	0.263145
L-HDL-L	T2D	1658	IVW	-0.333584	0.0204885	1.33514e-59	1.51113e-58
L-HDL-L	T2D	1658	Weighted median	-0.138208	0.0385886	0.000341535	0.00224584
L-HDL-L	T2D	1658	MR Egger	-0.118263	0.0307448	0.000124302	0.000347766
L-HDL-L	CAD	2057	IVW	-0.196599	0.0151381	1.44869e-38	4.56613e-38
L-HDL-L	CAD	2057	Weighted median	-0.0885592	0.028068	0.00160408	0.00221898
L-HDL-L	CAD	2057	MR Egger	-0.0697195	0.023117	0.0025932	0.00360729
L-HDL-L	Stroke	1502	IVW	-0.0864594	0.0158295	4.71007e-08	1.67544e-06
L-HDL-L	Stroke	1502	Weighted median	-0.0515704	0.0323276	0.110658	0.658007
L-HDL-L	Stroke	1502	MR Egger	-0.0048433	0.0244478	0.842987	0.904157
L-HDL-L	PD	1313	IVW	0.0485813	0.0342513	0.15608	0.953806
L-HDL-L	PD	1313	Weighted median	0.125114	0.0692565	0.0708365	0.99757
L-HDL-L	PD	1313	MR Egger	0.0587552	0.0525512	0.263748	0.999681
L-HDL-L	AD	1619	IVW	-0.013326	0.0234153	0.569276	0.656249
L-HDL-L	AD	1619	Weighted median	-0.0479596	0.0470152	0.307687	0.987126
L-HDL-L	AD	1619	MR Egger	-0.0481183	0.0363687	0.185999	0.293126
L-HDL-L	PD_FINNGEN	1901	IVW	-0.0854858	0.0412737	0.0383405	0.231
L-HDL-L	PD_FINNGEN	1901	Weighted median	0.0379614	0.083884	0.650876	0.94385
L-HDL-L	PD_FINNGEN	1901	MR Egger	0.0141371	0.0630022	0.822477	0.957487
L-HDL-L	AD_noAPOE	1619	IVW	-0.013326	0.0234153	0.569276	0.827576
L-HDL-L	AD_noAPOE	1619	Weighted median	-0.0479596	0.0490834	0.328517	0.968624
L-HDL-L	AD_noAPOE	1619	MR Egger	-0.0481183	0.0363687	0.185999	0.45401
L-HDL-L	AD_FINNGEN	1881	IVW	-0.0332973	0.0295423	0.259698	0.318546
L-HDL-L	AD_FINNGEN	1881	Weighted median	-0.0847905	0.0592494	0.152408	0.43756
L-HDL-L	AD_FINNGEN	1881	MR Egger	-0.0242722	0.0452216	0.591511	0.640375
L-HDL-P	BMI	416	IVW	-0.0326138	0.0151836	0.0317169	0.0652687
L-HDL-P	BMI	416	Weighted median	-0.00817341	0.0210204	0.6974	0.970126
L-HDL-P	BMI	416	MR Egger	0.0267814	0.0205017	0.192175	0.288262
L-HDL-P	T2D	1607	IVW	-0.351834	0.0201358	2.29888e-68	3.81614e-67
L-HDL-P	T2D	1607	Weighted median	-0.0779706	0.0346524	0.024444	0.0574204
L-HDL-P	T2D	1607	MR Egger	-0.178036	0.0295139	2.00298e-09	1.51134e-08
L-HDL-P	CAD	2004	IVW	-0.210852	0.0156097	1.40789e-41	4.73735e-41
L-HDL-P	CAD	2004	Weighted median	-0.132537	0.027505	1.44523e-06	2.81142e-06
L-HDL-P	CAD	2004	MR Egger	-0.0979197	0.0232377	2.62226e-05	4.05555e-05
L-HDL-P	Stroke	1492	IVW	-0.0893249	0.0154705	7.74623e-09	3.21468e-07
L-HDL-P	Stroke	1492	Weighted median	-0.019443	0.0303071	0.521176	0.820857
L-HDL-P	Stroke	1492	MR Egger	-0.0424812	0.0233002	0.0684718	0.173974
L-HDL-P	PD	1300	IVW	0.0090513	0.0334197	0.786516	0.981793
L-HDL-P	PD	1300	Weighted median	0.038633	0.0701617	0.581889	0.99757
L-HDL-P	PD	1300	MR Egger	0.0327272	0.0501995	0.514553	0.999681
L-HDL-P	AD	1564	IVW	-0.00199223	0.022964	0.930867	0.94232
L-HDL-P	AD	1564	Weighted median	0.0101685	0.0478096	0.831571	0.987126
L-HDL-P	AD	1564	MR Egger	-0.00374749	0.0348828	0.914461	0.956726
L-HDL-P	PD_FINNGEN	1813	IVW	0.00211795	0.0400191	0.957793	0.97742
L-HDL-P	PD_FINNGEN	1813	Weighted median	0.0493812	0.0826622	0.55025	0.885501
L-HDL-P	PD_FINNGEN	1813	MR Egger	0.0146093	0.0596129	0.80643	0.956195
L-HDL-P	AD_noAPOE	1564	IVW	-0.00199223	0.022964	0.930867	0.974177
L-HDL-P	AD_noAPOE	1564	Weighted median	0.0101685	0.0471174	0.829134	0.968624
L-HDL-P	AD_noAPOE	1564	MR Egger	-0.00374749	0.0348828	0.914461	0.97308
L-HDL-P	AD_FINNGEN	1821	IVW	-0.0459848	0.0288085	0.110439	0.160814
L-HDL-P	AD_FINNGEN	1821	Weighted median	0.00138592	0.0690619	0.983989	0.996632
L-HDL-P	AD_FINNGEN	1821	MR Egger	-0.0453504	0.0428497	0.290032	0.335898
L-HDL-PL	BMI	362	IVW	-0.0299689	0.0178084	0.0924035	0.15339
L-HDL-PL	BMI	362	Weighted median	-0.0154888	0.0247244	0.531015	0.831589
L-HDL-PL	BMI	362	MR Egger	0.037162	0.0257699	0.150152	0.239666
L-HDL-PL	T2D	1680	IVW	-0.287904	0.0193862	6.85398e-50	4.376e-49
L-HDL-PL	T2D	1680	Weighted median	-0.110714	0.0354542	0.00179182	0.00796718
L-HDL-PL	T2D	1680	MR Egger	-0.118554	0.0274209	1.62611e-05	5.25847e-05
L-HDL-PL	CAD	2044	IVW	-0.203244	0.0143738	2.15698e-45	8.6627e-45
L-HDL-PL	CAD	2044	Weighted median	-0.173699	0.0248605	2.80936e-12	8.22976e-12
L-HDL-PL	CAD	2044	MR Egger	-0.140183	0.0208647	2.37044e-11	5.22335e-11
L-HDL-PL	Stroke	1497	IVW	-0.0555219	0.0153983	0.000311285	0.00164915
L-HDL-PL	Stroke	1497	Weighted median	-0.0542586	0.0311748	0.0817773	0.652765
L-HDL-PL	Stroke	1497	MR Egger	-0.0391419	0.0224797	0.0818526	0.203534
L-HDL-PL	PD	1249	IVW	0.0345583	0.0334923	0.302152	0.953806
L-HDL-PL	PD	1249	Weighted median	-0.00974123	0.0646393	0.880211	0.99757
L-HDL-PL	PD	1249	MR Egger	0.0117486	0.048661	0.809256	0.999681
L-HDL-PL	AD	1567	IVW	-0.00375285	0.0222598	0.866117	0.902356
L-HDL-PL	AD	1567	Weighted median	0.00546292	0.0456283	0.9047	0.987126
L-HDL-PL	AD	1567	MR Egger	-0.00402275	0.0323259	0.90098	0.954655
L-HDL-PL	PD_FINNGEN	1891	IVW	0.0114227	0.0384352	0.766319	0.883809
L-HDL-PL	PD_FINNGEN	1891	Weighted median	0.0845894	0.0912169	0.353748	0.74775
L-HDL-PL	PD_FINNGEN	1891	MR Egger	0.0532423	0.0553453	0.336171	0.715442
L-HDL-PL	AD_noAPOE	1566	IVW	-0.00383544	0.0222609	0.863206	0.951054
L-HDL-PL	AD_noAPOE	1566	Weighted median	0.00540689	0.045117	0.904609	0.968624
L-HDL-PL	AD_noAPOE	1566	MR Egger	-0.00391105	0.0323272	0.90372	0.97308
L-HDL-PL	AD_FINNGEN	1880	IVW	0.0150353	0.0279187	0.590203	0.659753
L-HDL-PL	AD_FINNGEN	1880	Weighted median	-0.0687941	0.0585352	0.23989	0.568882
L-HDL-PL	AD_FINNGEN	1880	MR Egger	0.0313793	0.0402825	0.436088	0.486933
L-HDL-PL %	BMI	405	IVW	0.0701594	0.0179438	9.23112e-05	0.000604881
L-HDL-PL %	BMI	405	Weighted median	0.0284493	0.0262554	0.27856	0.599677
L-HDL-PL %	BMI	405	MR Egger	0.0110567	0.0283993	0.697239	0.759052
L-HDL-PL %	T2D	1721	IVW	0.405384	0.0193307	1.20776e-97	3.00733e-95
L-HDL-PL %	T2D	1721	Weighted median	0.248425	0.035221	1.74691e-12	4.3498e-10
L-HDL-PL %	T2D	1721	MR Egger	0.157888	0.0309627	3.7855e-07	1.65366e-06
L-HDL-PL %	CAD	2090	IVW	0.070201	0.0170431	3.80483e-05	4.96023e-05
L-HDL-PL %	CAD	2090	Weighted median	0.0530891	0.0257574	0.0392915	0.0444709
L-HDL-PL %	CAD	2090	MR Egger	-0.169669	0.0268189	3.06019e-10	6.40325e-10
L-HDL-PL %	Stroke	1552	IVW	0.0606163	0.0164669	0.000232236	0.00134481
L-HDL-PL %	Stroke	1552	Weighted median	0.082877	0.0343883	0.015951	0.598135
L-HDL-PL %	Stroke	1552	MR Egger	-0.0102919	0.027562	0.708895	0.821
L-HDL-PL %	PD	1308	IVW	-0.0385566	0.0351882	0.273199	0.953806
L-HDL-PL %	PD	1308	Weighted median	0.00856551	0.0668304	0.898016	0.99757
L-HDL-PL %	PD	1308	MR Egger	-0.00357417	0.0589229	0.951641	0.999681
L-HDL-PL %	AD	1606	IVW	0.0374017	0.0234448	0.110643	0.192658
L-HDL-PL %	AD	1606	Weighted median	-0.0282026	0.0488953	0.564077	0.987126
L-HDL-PL %	AD	1606	MR Egger	0.0554163	0.0387575	0.152964	0.250578
L-HDL-PL %	PD_FINNGEN	1898	IVW	-0.0243514	0.0404368	0.547035	0.732321
L-HDL-PL %	PD_FINNGEN	1898	Weighted median	0.00781817	0.0817821	0.92384	0.948126
L-HDL-PL %	PD_FINNGEN	1898	MR Egger	0.00708746	0.064102	0.911973	0.973892
L-HDL-PL %	AD_noAPOE	1603	IVW	0.0561257	0.0235316	0.0170735	0.329411
L-HDL-PL %	AD_noAPOE	1603	Weighted median	-0.0248314	0.0487855	0.610759	0.968624
L-HDL-PL %	AD_noAPOE	1603	MR Egger	0.103402	0.0390746	0.00821836	0.120375
L-HDL-PL %	AD_FINNGEN	1918	IVW	-0.0403242	0.0312132	0.196393	0.252071
L-HDL-PL %	AD_FINNGEN	1918	Weighted median	0.0523922	0.0601482	0.383726	0.677643
L-HDL-PL %	AD_FINNGEN	1918	MR Egger	-0.135986	0.0495784	0.00614758	0.0105569
L-HDL-TG	BMI	345	IVW	-0.0302429	0.0152588	0.0474794	0.0888244
L-HDL-TG	BMI	345	Weighted median	-0.00451165	0.0257023	0.860659	0.99319
L-HDL-TG	BMI	345	MR Egger	-0.00173746	0.0213433	0.935167	0.946572
L-HDL-TG	T2D	1836	IVW	-0.0262686	0.0151505	0.0829451	0.0938787
L-HDL-TG	T2D	1836	Weighted median	-0.0508078	0.029327	0.0831914	0.159344
L-HDL-TG	T2D	1836	MR Egger	-0.0193137	0.0210429	0.358829	0.44452
L-HDL-TG	CAD	2238	IVW	0.0238044	0.0135028	0.0779142	0.0858435
L-HDL-TG	CAD	2238	Weighted median	0.0578475	0.0256486	0.0241092	0.028184
L-HDL-TG	CAD	2238	MR Egger	0.0363823	0.0188659	0.0539238	0.0664704
L-HDL-TG	Stroke	1552	IVW	-0.0311724	0.0149547	0.0371186	0.0733533
L-HDL-TG	Stroke	1552	Weighted median	-0.0328117	0.0307488	0.285933	0.70859
L-HDL-TG	Stroke	1552	MR Egger	-0.0401746	0.0206831	0.0522716	0.139953
L-HDL-TG	PD	1320	IVW	0.0494548	0.0324805	0.127859	0.953806
L-HDL-TG	PD	1320	Weighted median	0.0441423	0.060161	0.463109	0.99757
L-HDL-TG	PD	1320	MR Egger	0.0335056	0.0444661	0.451278	0.999681
L-HDL-TG	AD	1613	IVW	-0.150909	0.0221674	9.91789e-12	8.23185e-10
L-HDL-TG	AD	1613	Weighted median	-0.120251	0.0454566	0.00815931	0.507917
L-HDL-TG	AD	1613	MR Egger	-0.269263	0.0306791	4.20403e-18	1.74467e-16
L-HDL-TG	PD_FINNGEN	2032	IVW	0.0507127	0.0380406	0.182492	0.468459
L-HDL-TG	PD_FINNGEN	2032	Weighted median	0.175079	0.080428	0.0294925	0.609358
L-HDL-TG	PD_FINNGEN	2032	MR Egger	0.119267	0.0529541	0.0244112	0.267081
L-HDL-TG	AD_noAPOE	1610	IVW	-0.0367499	0.0228232	0.107355	0.512167
L-HDL-TG	AD_noAPOE	1610	Weighted median	-0.0411231	0.0481828	0.393393	0.968624
L-HDL-TG	AD_noAPOE	1610	MR Egger	-0.0667157	0.0322289	0.0386063	0.229074
L-HDL-TG	AD_FINNGEN	2009	IVW	-0.0924935	0.0287303	0.00128469	0.00343967
L-HDL-TG	AD_FINNGEN	2009	Weighted median	-0.153274	0.0561585	0.00634657	0.111973
L-HDL-TG	AD_FINNGEN	2009	MR Egger	-0.192028	0.0400133	1.71132e-06	6.65811e-06
L-HDL-TG %	BMI	423	IVW	0.0175427	0.0136002	0.197089	0.280429
L-HDL-TG %	BMI	423	Weighted median	-0.000304523	0.0197507	0.987698	0.99319
L-HDL-TG %	BMI	423	MR Egger	-0.0350662	0.0178304	0.0498799	0.0977961
L-HDL-TG %	T2D	1632	IVW	0.262768	0.0190892	4.12144e-43	1.76938e-42
L-HDL-TG %	T2D	1632	Weighted median	0.0942258	0.0321758	0.00340633	0.0124594
L-HDL-TG %	T2D	1632	MR Egger	0.0837395	0.0274858	0.00235121	0.00500386
L-HDL-TG %	CAD	2018	IVW	0.201965	0.014949	1.35989e-41	4.63854e-41
L-HDL-TG %	CAD	2018	Weighted median	0.16769	0.0299134	2.07229e-08	4.64865e-08
L-HDL-TG %	CAD	2018	MR Egger	0.108125	0.0220266	9.89687e-07	1.7233e-06
L-HDL-TG %	Stroke	1518	IVW	0.0529787	0.0145863	0.000281144	0.00152184
L-HDL-TG %	Stroke	1518	Weighted median	0.0195858	0.0276317	0.478437	0.820045
L-HDL-TG %	Stroke	1518	MR Egger	0.00374021	0.0214017	0.86129	0.913728
L-HDL-TG %	PD	1222	IVW	-0.0319192	0.0317855	0.315278	0.953806
L-HDL-TG %	PD	1222	Weighted median	-0.0465378	0.0556283	0.402826	0.99757
L-HDL-TG %	PD	1222	MR Egger	-0.0768284	0.0473843	0.105193	0.999681
L-HDL-TG %	AD	1528	IVW	-0.0948085	0.021491	1.02633e-05	6.30691e-05
L-HDL-TG %	AD	1528	Weighted median	-0.0484463	0.0411491	0.239061	0.987126
L-HDL-TG %	AD	1528	MR Egger	-0.243388	0.0319703	4.66789e-14	1.05664e-12
L-HDL-TG %	PD_FINNGEN	1835	IVW	0.0389639	0.0373755	0.297181	0.556377
L-HDL-TG %	PD_FINNGEN	1835	Weighted median	0.0812818	0.0687096	0.236819	0.74775
L-HDL-TG %	PD_FINNGEN	1835	MR Egger	0.087909	0.0547605	0.108592	0.491627
L-HDL-TG %	AD_noAPOE	1525	IVW	-0.00144057	0.0220158	0.947829	0.979292
L-HDL-TG %	AD_noAPOE	1525	Weighted median	-0.036328	0.0427542	0.395495	0.968624
L-HDL-TG %	AD_noAPOE	1525	MR Egger	-0.0551362	0.0335241	0.100244	0.35156
L-HDL-TG %	AD_FINNGEN	1836	IVW	-0.0542588	0.0279926	0.0525837	0.087235
L-HDL-TG %	AD_FINNGEN	1836	Weighted median	0.0246556	0.0560492	0.660016	0.85886
L-HDL-TG %	AD_FINNGEN	1836	MR Egger	-0.118448	0.0410772	0.00397798	0.00717766
L-LDL-C	BMI	334	IVW	-0.0540406	0.0162317	0.00087057	0.00354225
L-LDL-C	BMI	334	Weighted median	-0.0668402	0.0242474	0.00584079	0.0908973
L-LDL-C	BMI	334	MR Egger	-0.0766579	0.0241388	0.00163486	0.0072693
L-LDL-C	T2D	1784	IVW	-0.135989	0.0165799	2.36299e-16	4.29478e-16
L-LDL-C	T2D	1784	Weighted median	-0.100361	0.0349014	0.00403337	0.0141452
L-LDL-C	T2D	1784	MR Egger	-0.0988098	0.0247945	7.01568e-05	0.000203128
L-LDL-C	CAD	2203	IVW	0.193109	0.0149919	5.76245e-38	1.79356e-37
L-LDL-C	CAD	2203	Weighted median	0.333716	0.0307184	1.71588e-27	2.37363e-26
L-LDL-C	CAD	2203	MR Egger	0.384489	0.0220152	4.5499e-64	6.66426e-63
L-LDL-C	Stroke	1555	IVW	0.00263339	0.0160923	0.870013	0.906415
L-LDL-C	Stroke	1555	Weighted median	0.04851	0.0318494	0.127732	0.677676
L-LDL-C	Stroke	1555	MR Egger	0.0358663	0.0245652	0.144479	0.297316
L-LDL-C	PD	1333	IVW	-0.0320872	0.0361266	0.374439	0.953806
L-LDL-C	PD	1333	Weighted median	0.00353742	0.0662333	0.957407	0.99757
L-LDL-C	PD	1333	MR Egger	-0.00699283	0.0551803	0.899176	0.999681
L-LDL-C	AD	1611	IVW	0.119731	0.0240352	6.30977e-07	7.14151e-06
L-LDL-C	AD	1611	Weighted median	0.0249377	0.0560375	0.656306	0.987126
L-LDL-C	AD	1611	MR Egger	0.230148	0.0369237	5.82989e-10	4.54094e-09
L-LDL-C	PD_FINNGEN	2010	IVW	-0.0565569	0.0399144	0.156496	0.426316
L-LDL-C	PD_FINNGEN	2010	Weighted median	-0.0776419	0.0806495	0.335694	0.74775
L-LDL-C	PD_FINNGEN	2010	MR Egger	-0.0506403	0.0596425	0.395947	0.723478
L-LDL-C	AD_noAPOE	1603	IVW	-0.0137877	0.0255722	0.58977	0.831885
L-LDL-C	AD_noAPOE	1603	Weighted median	-0.00662537	0.0574365	0.908167	0.968624
L-LDL-C	AD_noAPOE	1603	MR Egger	-0.0875661	0.0426345	0.0401495	0.232493
L-LDL-C	AD_FINNGEN	1989	IVW	0.166755	0.0300594	2.89768e-08	4.56036e-07
L-LDL-C	AD_FINNGEN	1989	Weighted median	0.122077	0.0677615	0.0716121	0.356896
L-LDL-C	AD_FINNGEN	1989	MR Egger	0.302833	0.0455766	3.91696e-11	5.41846e-10
L-LDL-C %	BMI	398	IVW	-0.0592972	0.0172164	0.000572706	0.0025928
L-LDL-C %	BMI	398	Weighted median	-0.0147465	0.025772	0.567192	0.842611
L-LDL-C %	BMI	398	MR Egger	-0.00141418	0.0264018	0.95731	0.965061
L-LDL-C %	T2D	1741	IVW	-0.256699	0.0173914	2.64798e-49	1.60816e-48
L-LDL-C %	T2D	1741	Weighted median	-0.0502162	0.0387342	0.194827	0.327784
L-LDL-C %	T2D	1741	MR Egger	-0.053796	0.0253098	0.0336853	0.0546339
L-LDL-C %	CAD	2141	IVW	-0.089008	0.0158226	1.85111e-08	2.58947e-08
L-LDL-C %	CAD	2141	Weighted median	-0.0785221	0.0259777	0.00250553	0.00337231
L-LDL-C %	CAD	2141	MR Egger	0.0678354	0.02391	0.00459531	0.00618504
L-LDL-C %	Stroke	1579	IVW	-0.0605486	0.0155819	0.000101982	0.000686308
L-LDL-C %	Stroke	1579	Weighted median	0.0297008	0.0327018	0.363756	0.759243
L-LDL-C %	Stroke	1579	MR Egger	0.0478787	0.0232272	0.0394361	0.114181
L-LDL-C %	PD	1316	IVW	-0.0145912	0.0338231	0.66618	0.975788
L-LDL-C %	PD	1316	Weighted median	0.0184642	0.0620761	0.766127	0.99757
L-LDL-C %	PD	1316	MR Egger	-0.0126032	0.051384	0.806282	0.999681
L-LDL-C %	AD	1576	IVW	0.149222	0.0227788	5.71865e-11	2.84789e-09
L-LDL-C %	AD	1576	Weighted median	0.0817097	0.0489406	0.0950045	0.987126
L-LDL-C %	AD	1576	MR Egger	0.302225	0.0349026	1.1564e-17	4.11349e-16
L-LDL-C %	PD_FINNGEN	1952	IVW	-0.05188	0.0394622	0.188618	0.46966
L-LDL-C %	PD_FINNGEN	1952	Weighted median	-0.0989988	0.0729543	0.174782	0.74775
L-LDL-C %	PD_FINNGEN	1952	MR Egger	-0.163054	0.0605664	0.00716009	0.182757
L-LDL-C %	AD_noAPOE	1569	IVW	0.0076233	0.0241217	0.751976	0.891572
L-LDL-C %	AD_noAPOE	1569	Weighted median	0.0160338	0.0514369	0.755255	0.968624
L-LDL-C %	AD_noAPOE	1569	MR Egger	-0.004811	0.0394016	0.902834	0.97308
L-LDL-C %	AD_FINNGEN	1965	IVW	0.142718	0.0297623	1.62471e-06	1.49834e-05
L-LDL-C %	AD_FINNGEN	1965	Weighted median	0.161032	0.0600299	0.00730662	0.113709
L-LDL-C %	AD_FINNGEN	1965	MR Egger	0.293466	0.0456458	1.60621e-10	1.90451e-09
L-LDL-CE	BMI	330	IVW	-0.0846625	0.0150612	1.89581e-08	9.44113e-07
L-LDL-CE	BMI	330	Weighted median	-0.0663591	0.0278122	0.0170342	0.143064
L-LDL-CE	BMI	330	MR Egger	-0.114805	0.0228057	7.93622e-07	0.000144215
L-LDL-CE	T2D	1787	IVW	-0.141028	0.0163161	5.45225e-18	1.06063e-17
L-LDL-CE	T2D	1787	Weighted median	-0.105155	0.032793	0.00134302	0.00643099
L-LDL-CE	T2D	1787	MR Egger	-0.134477	0.0240413	2.56912e-08	1.4408e-07
L-LDL-CE	CAD	2217	IVW	0.239353	0.0149736	1.62726e-57	1.15768e-56
L-LDL-CE	CAD	2217	Weighted median	0.360002	0.029036	2.66391e-35	2.21105e-33
L-LDL-CE	CAD	2217	MR Egger	0.440203	0.0218333	3.88412e-83	9.67145e-81
L-LDL-CE	Stroke	1541	IVW	0.044762	0.015822	0.00466802	0.0135155
L-LDL-CE	Stroke	1541	Weighted median	0.0800531	0.032474	0.0136959	0.598135
L-LDL-CE	Stroke	1541	MR Egger	0.0835263	0.0235125	0.000393219	0.00506957
L-LDL-CE	PD	1344	IVW	-0.0205112	0.0349118	0.556857	0.953806
L-LDL-CE	PD	1344	Weighted median	0.00463771	0.0634025	0.941689	0.99757
L-LDL-CE	PD	1344	MR Egger	0.00825301	0.0525312	0.875184	0.999681
L-LDL-CE	AD	1642	IVW	0.0885142	0.0233991	0.000155072	0.000618813
L-LDL-CE	AD	1642	Weighted median	0.00742919	0.0507234	0.883554	0.987126
L-LDL-CE	AD	1642	MR Egger	0.175806	0.035254	6.78761e-07	2.34738e-06
L-LDL-CE	PD_FINNGEN	2012	IVW	-0.0788981	0.039771	0.0472772	0.250469
L-LDL-CE	PD_FINNGEN	2012	Weighted median	-0.093808	0.0776671	0.227115	0.74775
L-LDL-CE	PD_FINNGEN	2012	MR Egger	-0.0928866	0.0594567	0.118385	0.499624
L-LDL-CE	AD_noAPOE	1634	IVW	-0.0357039	0.0247024	0.148355	0.595815
L-LDL-CE	AD_noAPOE	1634	Weighted median	-0.0264702	0.0506269	0.60108	0.968624
L-LDL-CE	AD_noAPOE	1634	MR Egger	-0.106739	0.0396928	0.00723675	0.11732
L-LDL-CE	AD_FINNGEN	2010	IVW	0.146419	0.0293928	6.31076e-07	6.28552e-06
L-LDL-CE	AD_FINNGEN	2010	Weighted median	0.136087	0.0613623	0.0265713	0.213427
L-LDL-CE	AD_FINNGEN	2010	MR Egger	0.29942	0.0443121	1.83853e-11	2.86121e-10
L-LDL-CE %	BMI	325	IVW	-0.0565441	0.0178234	0.00151154	0.0055349
L-LDL-CE %	BMI	325	Weighted median	0.0273584	0.0307239	0.373218	0.732617
L-LDL-CE %	BMI	325	MR Egger	-0.010152	0.0262787	0.699514	0.759052
L-LDL-CE %	T2D	1820	IVW	-0.0723417	0.0180414	6.07808e-05	8.00763e-05
L-LDL-CE %	T2D	1820	Weighted median	0.00283693	0.0366435	0.93829	0.965617
L-LDL-CE %	T2D	1820	MR Egger	-0.0728346	0.0287035	0.0112483	0.0205943
L-LDL-CE %	CAD	2233	IVW	0.0678258	0.016784	5.32012e-05	6.89953e-05
L-LDL-CE %	CAD	2233	Weighted median	0.0150122	0.032879	0.647966	0.666709
L-LDL-CE %	CAD	2233	MR Egger	0.0974704	0.0268491	0.000289466	0.000419053
L-LDL-CE %	Stroke	1558	IVW	-0.00932328	0.0174355	0.592837	0.689796
L-LDL-CE %	Stroke	1558	Weighted median	-0.0104062	0.0379515	0.783934	0.922268
L-LDL-CE %	Stroke	1558	MR Egger	-0.0119849	0.0277139	0.665473	0.788753
L-LDL-CE %	PD	1305	IVW	-0.00697904	0.0385788	0.856443	0.981793
L-LDL-CE %	PD	1305	Weighted median	0.00240741	0.0710743	0.972979	1
L-LDL-CE %	PD	1305	MR Egger	-0.0421415	0.0591513	0.476322	0.999681
L-LDL-CE %	AD	1579	IVW	0.167767	0.0261017	1.29773e-10	5.38558e-09
L-LDL-CE %	AD	1579	Weighted median	0.102694	0.0589904	0.0817081	0.987126
L-LDL-CE %	AD	1579	MR Egger	0.372404	0.04151	8.10122e-19	4.03441e-17
L-LDL-CE %	PD_FINNGEN	2023	IVW	-0.0188251	0.0434246	0.664642	0.803378
L-LDL-CE %	PD_FINNGEN	2023	Weighted median	-0.117586	0.0907506	0.195078	0.74775
L-LDL-CE %	PD_FINNGEN	2023	MR Egger	-0.060061	0.0690294	0.384361	0.723478
L-LDL-CE %	AD_noAPOE	1575	IVW	0.0320325	0.026882	0.233419	0.65305
L-LDL-CE %	AD_noAPOE	1575	Weighted median	0.0723053	0.0605364	0.232318	0.968624
L-LDL-CE %	AD_noAPOE	1575	MR Egger	0.058242	0.0442502	0.188299	0.45401
L-LDL-CE %	AD_FINNGEN	2016	IVW	0.122953	0.0314357	9.18144e-05	0.000412014
L-LDL-CE %	AD_FINNGEN	2016	Weighted median	-0.0552445	0.0672451	0.411339	0.6982
L-LDL-CE %	AD_FINNGEN	2016	MR Egger	0.186537	0.0500937	0.000201663	0.000523064
L-LDL-FC	BMI	340	IVW	-0.0747583	0.0157548	2.08383e-06	4.32396e-05
L-LDL-FC	BMI	340	Weighted median	-0.056315	0.028743	0.0500822	0.224813
L-LDL-FC	BMI	340	MR Egger	-0.0911547	0.0238714	0.000159664	0.00159026
L-LDL-FC	T2D	1791	IVW	-0.209321	0.0172416	6.44677e-34	1.93403e-33
L-LDL-FC	T2D	1791	Weighted median	-0.190873	0.0370549	2.58979e-07	1.61215e-05
L-LDL-FC	T2D	1791	MR Egger	-0.168384	0.0272432	7.88098e-10	7.52596e-09
L-LDL-FC	CAD	2226	IVW	0.176498	0.0158909	1.16222e-28	2.49476e-28
L-LDL-FC	CAD	2226	Weighted median	0.239457	0.0290545	1.69851e-16	6.60826e-16
L-LDL-FC	CAD	2226	MR Egger	0.36498	0.0244933	6.14649e-48	3.18849e-47
L-LDL-FC	Stroke	1557	IVW	0.0038223	0.0169287	0.821366	0.870298
L-LDL-FC	Stroke	1557	Weighted median	0.0743845	0.033987	0.0286249	0.636611
L-LDL-FC	Stroke	1557	MR Egger	0.0776681	0.027107	0.00422287	0.0229674
L-LDL-FC	PD	1284	IVW	-0.0254456	0.0381817	0.505133	0.953806
L-LDL-FC	PD	1284	Weighted median	0.00432348	0.0714073	0.95172	0.99757
L-LDL-FC	PD	1284	MR Egger	-0.0357933	0.0615019	0.560678	0.999681
L-LDL-FC	AD	1592	IVW	0.0641888	0.0254808	0.0117653	0.0268767
L-LDL-FC	AD	1592	Weighted median	0.0212263	0.055373	0.701473	0.987126
L-LDL-FC	AD	1592	MR Egger	0.0732965	0.0409661	0.0737729	0.133112
L-LDL-FC	PD_FINNGEN	2028	IVW	-0.0402278	0.0405412	0.321066	0.583543
L-LDL-FC	PD_FINNGEN	2028	Weighted median	-0.0838652	0.07862	0.2861	0.74775
L-LDL-FC	PD_FINNGEN	2028	MR Egger	-0.112387	0.0605065	0.0633945	0.378555
L-LDL-FC	AD_noAPOE	1585	IVW	0.0148067	0.0261657	0.571472	0.827576
L-LDL-FC	AD_noAPOE	1585	Weighted median	0.00580304	0.0565062	0.918203	0.968624
L-LDL-FC	AD_noAPOE	1585	MR Egger	-0.0577399	0.0435539	0.185127	0.45401
L-LDL-FC	AD_FINNGEN	2024	IVW	0.222096	0.032898	1.46785e-11	5.22136e-10
L-LDL-FC	AD_FINNGEN	2024	Weighted median	0.155688	0.0637357	0.0145771	0.172843
L-LDL-FC	AD_FINNGEN	2024	MR Egger	0.404481	0.0498345	8.2441e-16	5.13195e-14
L-LDL-FC %	BMI	407	IVW	-0.0024116	0.0156719	0.877704	0.899376
L-LDL-FC %	BMI	407	Weighted median	0.0279041	0.0237003	0.239047	0.561536
L-LDL-FC %	BMI	407	MR Egger	0.0505058	0.0225874	0.025895	0.0580888
L-LDL-FC %	T2D	1642	IVW	-0.341783	0.0193316	5.98091e-70	1.14557e-68
L-LDL-FC %	T2D	1642	Weighted median	-0.169542	0.0348651	1.15725e-06	5.76311e-05
L-LDL-FC %	T2D	1642	MR Egger	-0.0903848	0.0273976	0.000991081	0.00235028
L-LDL-FC %	CAD	2081	IVW	-0.149504	0.017522	1.43382e-17	2.41231e-17
L-LDL-FC %	CAD	2081	Weighted median	-0.164076	0.032895	6.10434e-07	1.22579e-06
L-LDL-FC %	CAD	2081	MR Egger	-0.00531419	0.0260368	0.838293	0.855471
L-LDL-FC %	Stroke	1510	IVW	-0.0379677	0.0148169	0.0103932	0.0262457
L-LDL-FC %	Stroke	1510	Weighted median	0.0117524	0.0304678	0.699696	0.881202
L-LDL-FC %	Stroke	1510	MR Egger	0.0141509	0.0221974	0.523893	0.708042
L-LDL-FC %	PD	1307	IVW	0.0102892	0.0328418	0.754055	0.981793
L-LDL-FC %	PD	1307	Weighted median	0.0205286	0.05957	0.730386	0.99757
L-LDL-FC %	PD	1307	MR Egger	0.00254877	0.0499852	0.959341	0.999681
L-LDL-FC %	AD	1540	IVW	0.0370127	0.0221853	0.0952469	0.170132
L-LDL-FC %	AD	1540	Weighted median	-0.0660781	0.0463846	0.154281	0.987126
L-LDL-FC %	AD	1540	MR Egger	0.103117	0.0337067	0.00225724	0.00515645
L-LDL-FC %	PD_FINNGEN	1886	IVW	-0.0825154	0.0385117	0.0321445	0.231
L-LDL-FC %	PD_FINNGEN	1886	Weighted median	-0.014432	0.0772976	0.85189	0.94759
L-LDL-FC %	PD_FINNGEN	1886	MR Egger	-0.10535	0.0574916	0.0670424	0.378555
L-LDL-FC %	AD_noAPOE	1536	IVW	-0.0440672	0.0227566	0.0528114	0.424195
L-LDL-FC %	AD_noAPOE	1536	Weighted median	-0.097189	0.0477731	0.0419124	0.884815
L-LDL-FC %	AD_noAPOE	1536	MR Egger	-0.0769841	0.0355718	0.0306037	0.220248
L-LDL-FC %	AD_FINNGEN	1875	IVW	0.0488047	0.0293463	0.0963006	0.144927
L-LDL-FC %	AD_FINNGEN	1875	Weighted median	0.100752	0.0575148	0.0798149	0.356896
L-LDL-FC %	AD_FINNGEN	1875	MR Egger	0.132005	0.044022	0.00274789	0.00510614
L-LDL-L	BMI	329	IVW	-0.0582623	0.016853	0.000546023	0.00255164
L-LDL-L	BMI	329	Weighted median	-0.0549049	0.0280719	0.0504807	0.224813
L-LDL-L	BMI	329	MR Egger	-0.0700446	0.0252558	0.0058657	0.0194935
L-LDL-L	T2D	1778	IVW	-0.117517	0.0163992	7.71828e-13	1.23196e-12
L-LDL-L	T2D	1778	Weighted median	-0.100681	0.0344274	0.00345073	0.0124594
L-LDL-L	T2D	1778	MR Egger	-0.142135	0.0246317	9.31014e-09	5.94417e-08
L-LDL-L	CAD	2159	IVW	0.224493	0.0153152	1.19464e-48	5.72051e-48
L-LDL-L	CAD	2159	Weighted median	0.365188	0.0294193	2.21608e-35	2.21105e-33
L-LDL-L	CAD	2159	MR Egger	0.383309	0.0230368	1.39201e-58	1.19521e-57
L-LDL-L	Stroke	1551	IVW	0.0278343	0.0161971	0.0857095	0.142278
L-LDL-L	Stroke	1551	Weighted median	0.0637195	0.0340327	0.0611647	0.652765
L-LDL-L	Stroke	1551	MR Egger	0.0612955	0.0248555	0.0137679	0.0544158
L-LDL-L	PD	1295	IVW	-0.0277154	0.0366018	0.448922	0.953806
L-LDL-L	PD	1295	Weighted median	-0.00386503	0.065088	0.952648	0.99757
L-LDL-L	PD	1295	MR Egger	-0.0265211	0.0565426	0.639116	0.999681
L-LDL-L	AD	1592	IVW	0.101309	0.0243619	3.20363e-05	0.000155126
L-LDL-L	AD	1592	Weighted median	0.0245976	0.0546233	0.652485	0.987126
L-LDL-L	AD	1592	MR Egger	0.192112	0.0374508	3.25809e-07	1.2481e-06
L-LDL-L	PD_FINNGEN	1981	IVW	-0.0737676	0.0412785	0.0739262	0.299179
L-LDL-L	PD_FINNGEN	1981	Weighted median	-0.080983	0.0825831	0.326778	0.74775
L-LDL-L	PD_FINNGEN	1981	MR Egger	-0.0609299	0.0632746	0.335693	0.715442
L-LDL-L	AD_noAPOE	1586	IVW	-0.0235828	0.0257622	0.35998	0.694845
L-LDL-L	AD_noAPOE	1586	Weighted median	0.0111616	0.0556334	0.840989	0.968624
L-LDL-L	AD_noAPOE	1586	MR Egger	-0.108591	0.0425784	0.0108543	0.135136
L-LDL-L	AD_FINNGEN	1968	IVW	0.114999	0.0309463	0.000202319	0.000730106
L-LDL-L	AD_FINNGEN	1968	Weighted median	0.106787	0.0744984	0.15174	0.43756
L-LDL-L	AD_FINNGEN	1968	MR Egger	0.276708	0.0474055	6.20112e-09	5.14693e-08
L-LDL-P	BMI	343	IVW	-0.0630505	0.01596	7.79767e-05	0.000524762
L-LDL-P	BMI	343	Weighted median	-0.0537747	0.023991	0.0249967	0.14862
L-LDL-P	BMI	343	MR Egger	-0.0767689	0.0242274	0.00166985	0.00729461
L-LDL-P	T2D	1814	IVW	-0.0889637	0.0159859	2.61972e-08	3.72748e-08
L-LDL-P	T2D	1814	Weighted median	-0.0946567	0.0344954	0.00606883	0.0194436
L-LDL-P	T2D	1814	MR Egger	-0.140638	0.0241105	6.43052e-09	4.32756e-08
L-LDL-P	CAD	2224	IVW	0.252739	0.0148826	1.1121e-64	1.45744e-63
L-LDL-P	CAD	2224	Weighted median	0.350032	0.0296676	3.97545e-32	1.23736e-30
L-LDL-P	CAD	2224	MR Egger	0.407722	0.0223506	2.15654e-69	5.36979e-68
L-LDL-P	Stroke	1585	IVW	0.0289448	0.0156571	0.0645066	0.11648
L-LDL-P	Stroke	1585	Weighted median	0.0465927	0.0324345	0.150855	0.677676
L-LDL-P	Stroke	1585	MR Egger	0.0511232	0.0237112	0.0312275	0.0971957
L-LDL-P	PD	1281	IVW	-0.0248078	0.0349117	0.477341	0.953806
L-LDL-P	PD	1281	Weighted median	-0.013965	0.0662368	0.833017	0.99757
L-LDL-P	PD	1281	MR Egger	0.0220708	0.0528928	0.676548	0.999681
L-LDL-P	AD	1644	IVW	0.0948088	0.0235649	5.73874e-05	0.00026462
L-LDL-P	AD	1644	Weighted median	0.0325808	0.0528802	0.537813	0.987126
L-LDL-P	AD	1644	MR Egger	0.225259	0.0361823	6.07572e-10	4.58441e-09
L-LDL-P	PD_FINNGEN	2044	IVW	-0.0261962	0.0390466	0.502287	0.690992
L-LDL-P	PD_FINNGEN	2044	Weighted median	-0.00766084	0.081685	0.92528	0.948126
L-LDL-P	PD_FINNGEN	2044	MR Egger	-0.0748102	0.0581947	0.198758	0.575473
L-LDL-P	AD_noAPOE	1641	IVW	-0.0309655	0.0247727	0.211306	0.621037
L-LDL-P	AD_noAPOE	1641	Weighted median	-0.00628874	0.0516401	0.903073	0.968624
L-LDL-P	AD_noAPOE	1641	MR Egger	-0.0583837	0.0403365	0.147972	0.413988
L-LDL-P	AD_FINNGEN	2044	IVW	0.107773	0.0295862	0.00026983	0.000933164
L-LDL-P	AD_FINNGEN	2044	Weighted median	0.0965379	0.0665386	0.14682	0.43756
L-LDL-P	AD_FINNGEN	2044	MR Egger	0.238693	0.0444419	8.72651e-08	4.52688e-07
L-LDL-PL	BMI	325	IVW	-0.0707995	0.0151733	3.07015e-06	5.09645e-05
L-LDL-PL	BMI	325	Weighted median	-0.0654207	0.0250868	0.00911334	0.122101
L-LDL-PL	BMI	325	MR Egger	-0.0666568	0.0224739	0.00324223	0.0124202
L-LDL-PL	T2D	1831	IVW	-0.128068	0.0164598	7.21612e-15	1.23918e-14
L-LDL-PL	T2D	1831	Weighted median	-0.100082	0.036596	0.0062422	0.0194436
L-LDL-PL	T2D	1831	MR Egger	-0.145753	0.0253318	1.02104e-08	6.05329e-08
L-LDL-PL	CAD	2255	IVW	0.223266	0.0153233	4.3407e-48	1.93006e-47
L-LDL-PL	CAD	2255	Weighted median	0.320412	0.0285498	3.14717e-29	6.53037e-28
L-LDL-PL	CAD	2255	MR Egger	0.391281	0.0234557	5.32291e-59	4.90891e-58
L-LDL-PL	Stroke	1619	IVW	0.0166025	0.016249	0.306897	0.415312
L-LDL-PL	Stroke	1619	Weighted median	0.0756829	0.0327214	0.0207256	0.636611
L-LDL-PL	Stroke	1619	MR Egger	0.0586017	0.0252316	0.0203268	0.0723054
L-LDL-PL	PD	1337	IVW	-0.0079618	0.0371125	0.830133	0.981793
L-LDL-PL	PD	1337	Weighted median	-0.00186955	0.0684186	0.9782	1
L-LDL-PL	PD	1337	MR Egger	0.0343666	0.0581435	0.554577	0.999681
L-LDL-PL	AD	1660	IVW	0.107088	0.0247892	1.56079e-05	8.83265e-05
L-LDL-PL	AD	1660	Weighted median	0.020865	0.0552211	0.705546	0.987126
L-LDL-PL	AD	1660	MR Egger	0.156635	0.039009	6.20083e-05	0.000169671
L-LDL-PL	PD_FINNGEN	2059	IVW	-0.0737396	0.0401816	0.0664826	0.298117
L-LDL-PL	PD_FINNGEN	2059	Weighted median	-0.079506	0.0823719	0.334441	0.74775
L-LDL-PL	PD_FINNGEN	2059	MR Egger	-0.0308733	0.0609483	0.612526	0.881612
L-LDL-PL	AD_noAPOE	1653	IVW	0.0187854	0.0259089	0.468416	0.757374
L-LDL-PL	AD_noAPOE	1653	Weighted median	0.00541577	0.0542791	0.920522	0.968624
L-LDL-PL	AD_noAPOE	1653	MR Egger	-0.0629123	0.0432273	0.145753	0.412415
L-LDL-PL	AD_FINNGEN	2040	IVW	0.181907	0.032499	2.17723e-08	3.87236e-07
L-LDL-PL	AD_FINNGEN	2040	Weighted median	0.105314	0.071106	0.138583	0.431338
L-LDL-PL	AD_FINNGEN	2040	MR Egger	0.338242	0.0498043	1.45193e-11	2.58236e-10
L-LDL-PL %	BMI	304	IVW	0.0489976	0.0195173	0.012057	0.0300218
L-LDL-PL %	BMI	304	Weighted median	-0.0209485	0.0419919	0.617871	0.879142
L-LDL-PL %	BMI	304	MR Egger	0.0432439	0.0345873	0.212165	0.309521
L-LDL-PL %	T2D	1822	IVW	0.0375678	0.0170083	0.0271896	0.0320863
L-LDL-PL %	T2D	1822	Weighted median	-0.00655886	0.0340984	0.847467	0.927075
L-LDL-PL %	T2D	1822	MR Egger	0.0826283	0.0268414	0.00211228	0.00465449
L-LDL-PL %	CAD	2275	IVW	-0.0545161	0.0147567	0.000220456	0.000278647
L-LDL-PL %	CAD	2275	Weighted median	-0.0860657	0.0297488	0.00381483	0.00494736
L-LDL-PL %	CAD	2275	MR Egger	-0.0732303	0.0233983	0.00177188	0.00247865
L-LDL-PL %	Stroke	1556	IVW	-0.00199927	0.0171314	0.907096	0.94009
L-LDL-PL %	Stroke	1556	Weighted median	0.0624654	0.0347481	0.07223	0.652765
L-LDL-PL %	Stroke	1556	MR Egger	0.037393	0.0270454	0.166986	0.326414
L-LDL-PL %	PD	1304	IVW	-0.0155795	0.0384937	0.685677	0.975788
L-LDL-PL %	PD	1304	Weighted median	-0.0226253	0.0755703	0.764639	0.99757
L-LDL-PL %	PD	1304	MR Egger	-0.0145382	0.060015	0.80863	0.999681
L-LDL-PL %	AD	1631	IVW	0.0193066	0.0255267	0.449453	0.548597
L-LDL-PL %	AD	1631	Weighted median	-0.0870935	0.0640422	0.173849	0.987126
L-LDL-PL %	AD	1631	MR Egger	-0.00167365	0.0403609	0.966929	0.97872
L-LDL-PL %	PD_FINNGEN	2067	IVW	-0.0712465	0.0429899	0.0974616	0.346685
L-LDL-PL %	PD_FINNGEN	2067	Weighted median	-0.116525	0.0981007	0.234909	0.74775
L-LDL-PL %	PD_FINNGEN	2067	MR Egger	-0.183049	0.0681328	0.00727503	0.182757
L-LDL-PL %	AD_noAPOE	1631	IVW	0.0193066	0.0255267	0.449453	0.746297
L-LDL-PL %	AD_noAPOE	1631	Weighted median	-0.0870935	0.0618286	0.158945	0.968624
L-LDL-PL %	AD_noAPOE	1631	MR Egger	-0.00167365	0.0403609	0.966929	0.989968
L-LDL-PL %	AD_FINNGEN	2044	IVW	-0.0161917	0.0307101	0.598024	0.664767
L-LDL-PL %	AD_FINNGEN	2044	Weighted median	0.0983685	0.0786669	0.211137	0.522973
L-LDL-PL %	AD_FINNGEN	2044	MR Egger	0.0787462	0.0486435	0.105635	0.13917
L-LDL-TG	BMI	391	IVW	0.00653307	0.0154716	0.672833	0.744602
L-LDL-TG	BMI	391	Weighted median	-0.0161562	0.0212201	0.44644	0.78597
L-LDL-TG	BMI	391	MR Egger	-0.0414005	0.0213662	0.0533881	0.103857
L-LDL-TG	T2D	1741	IVW	0.141709	0.0188538	5.63916e-14	9.361e-14
L-LDL-TG	T2D	1741	Weighted median	-0.00709699	0.0375004	0.849896	0.927075
L-LDL-TG	T2D	1741	MR Egger	-0.0561469	0.0276854	0.0427095	0.0673081
L-LDL-TG	CAD	2106	IVW	0.310349	0.0143516	1.05277e-103	2.62141e-101
L-LDL-TG	CAD	2106	Weighted median	0.21747	0.0254538	1.29994e-17	5.78009e-17
L-LDL-TG	CAD	2106	MR Egger	0.322939	0.0217755	2.11756e-47	1.05455e-46
L-LDL-TG	Stroke	1507	IVW	0.0672954	0.0156556	1.71979e-05	0.000191265
L-LDL-TG	Stroke	1507	Weighted median	0.036312	0.0320176	0.256741	0.70859
L-LDL-TG	Stroke	1507	MR Egger	0.0369552	0.0237385	0.119737	0.258198
L-LDL-TG	PD	1291	IVW	-0.0986032	0.0334907	0.00323797	0.806256
L-LDL-TG	PD	1291	Weighted median	-0.0731235	0.066948	0.274727	0.99757
L-LDL-TG	PD	1291	MR Egger	-0.0940954	0.0500124	0.0601372	0.999681
L-LDL-TG	AD	1580	IVW	0.00597793	0.0227872	0.793062	0.840308
L-LDL-TG	AD	1580	Weighted median	0.012633	0.0460261	0.78372	0.987126
L-LDL-TG	AD	1580	MR Egger	0.024144	0.034499	0.484126	0.621378
L-LDL-TG	PD_FINNGEN	1907	IVW	-0.0103012	0.0394059	0.793774	0.901273
L-LDL-TG	PD_FINNGEN	1907	Weighted median	0.0120541	0.0803143	0.880696	0.94759
L-LDL-TG	PD_FINNGEN	1907	MR Egger	0.136462	0.0588722	0.0205579	0.267081
L-LDL-TG	AD_noAPOE	1579	IVW	0.00589292	0.022788	0.795946	0.908606
L-LDL-TG	AD_noAPOE	1579	Weighted median	0.0126323	0.0480444	0.792605	0.968624
L-LDL-TG	AD_noAPOE	1579	MR Egger	0.0247414	0.0345195	0.473643	0.715117
L-LDL-TG	AD_FINNGEN	1912	IVW	0.0474343	0.0284987	0.0960249	0.144927
L-LDL-TG	AD_FINNGEN	1912	Weighted median	0.0589172	0.059596	0.322853	0.628213
L-LDL-TG	AD_FINNGEN	1912	MR Egger	0.0663592	0.0428408	0.121554	0.156015
L-LDL-TG %	BMI	387	IVW	0.0439476	0.0183932	0.016879	0.0384942
L-LDL-TG %	BMI	387	Weighted median	0.0138859	0.0317569	0.661927	0.931185
L-LDL-TG %	BMI	387	MR Egger	0.00763603	0.0290964	0.793124	0.829781
L-LDL-TG %	T2D	1687	IVW	0.234121	0.0180134	1.27145e-38	4.72523e-38
L-LDL-TG %	T2D	1687	Weighted median	0.00503408	0.0429635	0.906725	0.954837
L-LDL-TG %	T2D	1687	MR Egger	0.0213543	0.0252606	0.39803	0.476488
L-LDL-TG %	CAD	2090	IVW	0.0915821	0.0160251	1.09751e-08	1.54395e-08
L-LDL-TG %	CAD	2090	Weighted median	0.0912479	0.0299225	0.00229246	0.00311925
L-LDL-TG %	CAD	2090	MR Egger	-0.045372	0.0238548	0.0573072	0.0699485
L-LDL-TG %	Stroke	1531	IVW	0.0317746	0.0159727	0.0466675	0.0907829
L-LDL-TG %	Stroke	1531	Weighted median	-0.0203782	0.0313963	0.516296	0.820857
L-LDL-TG %	Stroke	1531	MR Egger	-0.03882	0.0236869	0.101443	0.231738
L-LDL-TG %	PD	1269	IVW	-0.00199539	0.0342643	0.953561	0.990587
L-LDL-TG %	PD	1269	Weighted median	0.0330665	0.0606545	0.585643	0.99757
L-LDL-TG %	PD	1269	MR Egger	-0.0171876	0.0513021	0.73766	0.999681
L-LDL-TG %	AD	1575	IVW	-0.104083	0.0231336	6.82057e-06	4.35467e-05
L-LDL-TG %	AD	1575	Weighted median	-0.0294767	0.0506304	0.560436	0.987126
L-LDL-TG %	AD	1575	MR Egger	-0.240863	0.0349201	7.64067e-12	9.05965e-11
L-LDL-TG %	PD_FINNGEN	1919	IVW	0.0892325	0.0394546	0.0237192	0.230054
L-LDL-TG %	PD_FINNGEN	1919	Weighted median	0.247761	0.0771952	0.00132946	0.331037
L-LDL-TG %	PD_FINNGEN	1919	MR Egger	0.25111	0.0586362	1.93934e-05	0.00482896
L-LDL-TG %	AD_noAPOE	1566	IVW	0.011387	0.024369	0.640304	0.851525
L-LDL-TG %	AD_noAPOE	1566	Weighted median	-0.00323286	0.0526806	0.951067	0.968624
L-LDL-TG %	AD_noAPOE	1566	MR Egger	0.0110935	0.0391127	0.776732	0.942998
L-LDL-TG %	AD_FINNGEN	1899	IVW	-0.129646	0.0302148	1.78023e-05	0.000121549
L-LDL-TG %	AD_FINNGEN	1899	Weighted median	-0.193591	0.0640157	0.00249355	0.0886993
L-LDL-TG %	AD_FINNGEN	1899	MR Egger	-0.257021	0.0454083	1.74242e-08	1.2396e-07
L-VLDL-C	BMI	381	IVW	-0.0170309	0.0160692	0.289216	0.381031
L-VLDL-C	BMI	381	Weighted median	-0.000816283	0.0272088	0.976066	0.99319
L-VLDL-C	BMI	381	MR Egger	-0.0636805	0.023742	0.00763419	0.0221036
L-VLDL-C	T2D	1716	IVW	0.178231	0.0193809	3.708e-20	7.38634e-20
L-VLDL-C	T2D	1716	Weighted median	0.0202198	0.0350197	0.563681	0.719777
L-VLDL-C	T2D	1716	MR Egger	0.0056493	0.0294937	0.848123	0.876277
L-VLDL-C	CAD	2060	IVW	0.222917	0.017712	2.53322e-36	7.25025e-36
L-VLDL-C	CAD	2060	Weighted median	0.244519	0.0287662	1.89279e-17	8.12595e-17
L-VLDL-C	CAD	2060	MR Egger	0.231226	0.0275099	7.85723e-17	1.99638e-16
L-VLDL-C	Stroke	1524	IVW	0.0383217	0.0159356	0.0161818	0.0376566
L-VLDL-C	Stroke	1524	Weighted median	-0.0294783	0.0330755	0.372799	0.759243
L-VLDL-C	Stroke	1524	MR Egger	-0.00833205	0.024963	0.738595	0.828424
L-VLDL-C	PD	1296	IVW	-0.0142782	0.0342524	0.676787	0.975788
L-VLDL-C	PD	1296	Weighted median	-0.0259908	0.0606958	0.668495	0.99757
L-VLDL-C	PD	1296	MR Egger	-0.0317333	0.0531975	0.550933	0.999681
L-VLDL-C	AD	1534	IVW	-0.018936	0.0231305	0.412981	0.515606
L-VLDL-C	AD	1534	Weighted median	-0.030731	0.0472846	0.515747	0.987126
L-VLDL-C	AD	1534	MR Egger	0.00579228	0.0361841	0.87284	0.944945
L-VLDL-C	PD_FINNGEN	1901	IVW	0.0467592	0.0395242	0.236789	0.495465
L-VLDL-C	PD_FINNGEN	1901	Weighted median	0.0753071	0.0814537	0.355206	0.74775
L-VLDL-C	PD_FINNGEN	1901	MR Egger	0.0669669	0.0602831	0.266764	0.628371
L-VLDL-C	AD_noAPOE	1533	IVW	-0.0192037	0.0231326	0.406448	0.743113
L-VLDL-C	AD_noAPOE	1533	Weighted median	-0.0307443	0.0454257	0.49853	0.968624
L-VLDL-C	AD_noAPOE	1533	MR Egger	0.00555247	0.0361851	0.878067	0.9703
L-VLDL-C	AD_FINNGEN	1895	IVW	0.0963297	0.0323309	0.00288723	0.00665666
L-VLDL-C	AD_FINNGEN	1895	Weighted median	0.0266156	0.0568919	0.639908	0.85886
L-VLDL-C	AD_FINNGEN	1895	MR Egger	0.182013	0.0493259	0.000230584	0.000568469
L-VLDL-C %	BMI	358	IVW	0.00512676	0.01789	0.77444	0.819912
L-VLDL-C %	BMI	358	Weighted median	0.00483875	0.0312222	0.876839	0.99319
L-VLDL-C %	BMI	358	MR Egger	0.0191195	0.0289325	0.509148	0.589665
L-VLDL-C %	T2D	1775	IVW	-0.15823	0.0170625	1.80065e-20	3.70546e-20
L-VLDL-C %	T2D	1775	Weighted median	-0.0864988	0.03615	0.0167216	0.0420575
L-VLDL-C %	T2D	1775	MR Egger	-0.00638071	0.0257612	0.804406	0.845135
L-VLDL-C %	CAD	2191	IVW	0.188515	0.0183086	7.30237e-25	1.43172e-24
L-VLDL-C %	CAD	2191	Weighted median	0.15566	0.0302952	2.77502e-07	5.90581e-07
L-VLDL-C %	CAD	2191	MR Egger	0.489198	0.0273492	6.80618e-67	1.41228e-65
L-VLDL-C %	Stroke	1563	IVW	0.0028469	0.0162254	0.860718	0.900499
L-VLDL-C %	Stroke	1563	Weighted median	0.000491448	0.036031	0.989118	1
L-VLDL-C %	Stroke	1563	MR Egger	0.0659464	0.0257273	0.0104617	0.0474875
L-VLDL-C %	PD	1310	IVW	-0.0290898	0.0351747	0.408232	0.953806
L-VLDL-C %	PD	1310	Weighted median	-0.0230319	0.0633155	0.716035	0.99757
L-VLDL-C %	PD	1310	MR Egger	-0.0561288	0.0539883	0.298696	0.999681
L-VLDL-C %	AD	1623	IVW	0.0573636	0.0238221	0.0160404	0.0356612
L-VLDL-C %	AD	1623	Weighted median	-0.0704455	0.0500279	0.159094	0.987126
L-VLDL-C %	AD	1623	MR Egger	0.126963	0.0370344	0.000622676	0.00153511
L-VLDL-C %	PD_FINNGEN	1988	IVW	-0.0748611	0.0412264	0.0693926	0.298117
L-VLDL-C %	PD_FINNGEN	1988	Weighted median	-0.0915406	0.0848329	0.280557	0.74775
L-VLDL-C %	PD_FINNGEN	1988	MR Egger	-0.0359792	0.0636764	0.572116	0.853035
L-VLDL-C %	AD_noAPOE	1618	IVW	-0.0421479	0.0243815	0.0838651	0.500671
L-VLDL-C %	AD_noAPOE	1618	Weighted median	-0.0732833	0.0474793	0.122715	0.968624
L-VLDL-C %	AD_noAPOE	1618	MR Egger	-0.104231	0.0386793	0.00711692	0.11732
L-VLDL-C %	AD_FINNGEN	1982	IVW	0.0763769	0.0309242	0.0135184	0.0258929
L-VLDL-C %	AD_FINNGEN	1982	Weighted median	0.0527132	0.0597868	0.377947	0.677483
L-VLDL-C %	AD_FINNGEN	1982	MR Egger	0.129631	0.0478926	0.00685376	0.011531
L-VLDL-CE	BMI	374	IVW	-0.0513143	0.0186367	0.00589795	0.0166885
L-VLDL-CE	BMI	374	Weighted median	-0.0549593	0.0299978	0.0669347	0.256411
L-VLDL-CE	BMI	374	MR Egger	-0.12192	0.0307099	8.62566e-05	0.00107389
L-VLDL-CE	T2D	1718	IVW	0.152613	0.0187345	3.75813e-16	6.78097e-16
L-VLDL-CE	T2D	1718	Weighted median	0.0167327	0.0370534	0.651568	0.755773
L-VLDL-CE	T2D	1718	MR Egger	0.0048822	0.0292155	0.867303	0.892391
L-VLDL-CE	CAD	2122	IVW	0.239087	0.0167216	2.24758e-46	9.32747e-46
L-VLDL-CE	CAD	2122	Weighted median	0.220552	0.0281328	4.51659e-15	1.49951e-14
L-VLDL-CE	CAD	2122	MR Egger	0.271102	0.0263092	2.49602e-24	6.90566e-24
L-VLDL-CE	Stroke	1550	IVW	0.0389802	0.0160139	0.0149268	0.0353979
L-VLDL-CE	Stroke	1550	Weighted median	-0.0247709	0.0342826	0.469956	0.820045
L-VLDL-CE	Stroke	1550	MR Egger	0.0642006	0.0255145	0.0119618	0.0522127
L-VLDL-CE	PD	1302	IVW	-0.0118119	0.0354791	0.73919	0.981793
L-VLDL-CE	PD	1302	Weighted median	-0.026748	0.0661006	0.68573	0.99757
L-VLDL-CE	PD	1302	MR Egger	-0.0090205	0.0561805	0.872463	0.999681
L-VLDL-CE	AD	1562	IVW	0.00891717	0.0237071	0.706813	0.779166
L-VLDL-CE	AD	1562	Weighted median	-0.0316184	0.0457511	0.489505	0.987126
L-VLDL-CE	AD	1562	MR Egger	0.028723	0.0376367	0.44548	0.590023
L-VLDL-CE	PD_FINNGEN	1943	IVW	-0.021566	0.0392416	0.582614	0.755578
L-VLDL-CE	PD_FINNGEN	1943	Weighted median	0.02375	0.0767752	0.75706	0.94759
L-VLDL-CE	PD_FINNGEN	1943	MR Egger	0.0797234	0.059692	0.181843	0.568184
L-VLDL-CE	AD_noAPOE	1562	IVW	0.00891717	0.0237071	0.706813	0.874554
L-VLDL-CE	AD_noAPOE	1562	Weighted median	-0.0316184	0.0470364	0.501449	0.968624
L-VLDL-CE	AD_noAPOE	1562	MR Egger	0.028723	0.0376367	0.44548	0.697638
L-VLDL-CE	AD_FINNGEN	1935	IVW	0.0642468	0.0298384	0.0313064	0.0544422
L-VLDL-CE	AD_FINNGEN	1935	Weighted median	0.0134515	0.0551542	0.807317	0.930657
L-VLDL-CE	AD_FINNGEN	1935	MR Egger	0.151219	0.0452474	0.000847455	0.00167473
L-VLDL-CE %	BMI	361	IVW	0.0093404	0.0206768	0.651461	0.724787
L-VLDL-CE %	BMI	361	Weighted median	-0.0267703	0.0360817	0.458126	0.78597
L-VLDL-CE %	BMI	361	MR Egger	0.0444174	0.035028	0.2056	0.302926
L-VLDL-CE %	T2D	1695	IVW	-0.249909	0.0190806	3.40085e-39	1.34414e-38
L-VLDL-CE %	T2D	1695	Weighted median	-0.096631	0.0383184	0.0116759	0.0319483
L-VLDL-CE %	T2D	1695	MR Egger	-0.0744432	0.0282796	0.00855544	0.0161387
L-VLDL-CE %	CAD	2132	IVW	0.148742	0.0184364	7.15606e-16	1.14222e-15
L-VLDL-CE %	CAD	2132	Weighted median	0.117689	0.0312258	0.000163923	0.000245885
L-VLDL-CE %	CAD	2132	MR Egger	0.462546	0.0270333	1.3448e-61	1.76239e-60
L-VLDL-CE %	Stroke	1536	IVW	-0.0090021	0.0161575	0.577428	0.678206
L-VLDL-CE %	Stroke	1536	Weighted median	0.0143743	0.0341373	0.673701	0.870143
L-VLDL-CE %	Stroke	1536	MR Egger	0.0781189	0.025142	0.00192393	0.01409
L-VLDL-CE %	PD	1307	IVW	-0.023507	0.0351139	0.503209	0.953806
L-VLDL-CE %	PD	1307	Weighted median	-0.00383831	0.0618664	0.950529	0.99757
L-VLDL-CE %	PD	1307	MR Egger	-0.054926	0.0534232	0.304079	0.999681
L-VLDL-CE %	AD	1577	IVW	0.0614685	0.0237099	0.00952735	0.0225934
L-VLDL-CE %	AD	1577	Weighted median	-0.106123	0.0476962	0.0260833	0.811842
L-VLDL-CE %	AD	1577	MR Egger	0.102912	0.0365799	0.0049638	0.0110356
L-VLDL-CE %	PD_FINNGEN	1919	IVW	-0.0720335	0.0411958	0.0803663	0.312675
L-VLDL-CE %	PD_FINNGEN	1919	Weighted median	-0.0859885	0.0822948	0.296077	0.74775
L-VLDL-CE %	PD_FINNGEN	1919	MR Egger	-0.0922304	0.0637492	0.148125	0.543282
L-VLDL-CE %	AD_noAPOE	1573	IVW	-0.0449767	0.0241832	0.0629097	0.447138
L-VLDL-CE %	AD_noAPOE	1573	Weighted median	-0.129564	0.0485054	0.00755974	0.627459
L-VLDL-CE %	AD_noAPOE	1573	MR Egger	-0.135948	0.0380783	0.00036743	0.0716511
L-VLDL-CE %	AD_FINNGEN	1922	IVW	0.0750308	0.0316828	0.0178755	0.032489
L-VLDL-CE %	AD_FINNGEN	1922	Weighted median	0.0650025	0.0599024	0.27786	0.616013
L-VLDL-CE %	AD_FINNGEN	1922	MR Egger	0.166093	0.0491015	0.000732312	0.00150528
L-VLDL-FC	BMI	389	IVW	-0.0342874	0.0165074	0.0377928	0.0752833
L-VLDL-FC	BMI	389	Weighted median	-0.00325395	0.027623	0.906227	0.99319
L-VLDL-FC	BMI	389	MR Egger	-0.0827453	0.0246245	0.000856058	0.00447558
L-VLDL-FC	T2D	1690	IVW	0.219382	0.0196233	5.12912e-29	1.27715e-28
L-VLDL-FC	T2D	1690	Weighted median	0.0173047	0.0371266	0.641145	0.755773
L-VLDL-FC	T2D	1690	MR Egger	0.0433279	0.0291205	0.136969	0.186368
L-VLDL-FC	CAD	2102	IVW	0.241783	0.0172119	7.98543e-45	3.01269e-44
L-VLDL-FC	CAD	2102	Weighted median	0.274481	0.033976	6.54766e-16	2.3291e-15
L-VLDL-FC	CAD	2102	MR Egger	0.206731	0.0261292	4.06559e-15	9.73396e-15
L-VLDL-FC	Stroke	1559	IVW	0.0262879	0.01519	0.0835213	0.140519
L-VLDL-FC	Stroke	1559	Weighted median	-0.00521267	0.0311248	0.866995	0.936456
L-VLDL-FC	Stroke	1559	MR Egger	0.0247712	0.0230719	0.283145	0.486228
L-VLDL-FC	PD	1234	IVW	-0.0531011	0.0339943	0.118274	0.953806
L-VLDL-FC	PD	1234	Weighted median	-0.0914297	0.0617791	0.138887	0.99757
L-VLDL-FC	PD	1234	MR Egger	-0.0704859	0.05177	0.173599	0.999681
L-VLDL-FC	AD	1586	IVW	0.0394998	0.0227678	0.0827585	0.154939
L-VLDL-FC	AD	1586	Weighted median	0.00434022	0.044113	0.921624	0.987227
L-VLDL-FC	AD	1586	MR Egger	0.00980952	0.0346081	0.776872	0.8753
L-VLDL-FC	PD_FINNGEN	1942	IVW	0.0602366	0.0383158	0.115926	0.374306
L-VLDL-FC	PD_FINNGEN	1942	Weighted median	0.0449377	0.0745962	0.5469	0.885501
L-VLDL-FC	PD_FINNGEN	1942	MR Egger	0.086274	0.056578	0.127455	0.520269
L-VLDL-FC	AD_noAPOE	1586	IVW	0.0394998	0.0227678	0.0827585	0.500671
L-VLDL-FC	AD_noAPOE	1586	Weighted median	0.00434022	0.0452826	0.923642	0.968624
L-VLDL-FC	AD_noAPOE	1586	MR Egger	0.00980952	0.0346081	0.776872	0.942998
L-VLDL-FC	AD_FINNGEN	1926	IVW	0.0858366	0.0297858	0.00395413	0.00879089
L-VLDL-FC	AD_FINNGEN	1926	Weighted median	0.0192738	0.0540458	0.721377	0.881949
L-VLDL-FC	AD_FINNGEN	1926	MR Egger	0.138097	0.0440994	0.00176531	0.00338124
L-VLDL-FC %	BMI	341	IVW	0.0161096	0.0168241	0.338301	0.431984
L-VLDL-FC %	BMI	341	Weighted median	-0.0279514	0.0314191	0.373664	0.732617
L-VLDL-FC %	BMI	341	MR Egger	-0.0369712	0.0262802	0.1604	0.252783
L-VLDL-FC %	T2D	1726	IVW	-0.0207113	0.0173131	0.231588	0.251814
L-VLDL-FC %	T2D	1726	Weighted median	-0.0224309	0.0357832	0.530755	0.695568
L-VLDL-FC %	T2D	1726	MR Egger	-0.0505874	0.0273243	0.0642868	0.0958527
L-VLDL-FC %	CAD	2182	IVW	0.286706	0.0181389	2.82538e-56	1.8039e-55
L-VLDL-FC %	CAD	2182	Weighted median	0.130235	0.0335947	0.000105905	0.000163791
L-VLDL-FC %	CAD	2182	MR Egger	0.415103	0.0285747	1.04076e-45	4.54648e-45
L-VLDL-FC %	Stroke	1500	IVW	0.0606208	0.0172235	0.000432089	0.00209399
L-VLDL-FC %	Stroke	1500	Weighted median	0.0365573	0.0350359	0.296752	0.70859
L-VLDL-FC %	Stroke	1500	MR Egger	0.0582592	0.0275976	0.0349358	0.10356
L-VLDL-FC %	PD	1284	IVW	-0.0079824	0.0373583	0.830803	0.981793
L-VLDL-FC %	PD	1284	Weighted median	-0.034688	0.068336	0.611727	0.99757
L-VLDL-FC %	PD	1284	MR Egger	-0.0397655	0.0577919	0.491526	0.999681
L-VLDL-FC %	AD	1600	IVW	-0.0258088	0.0253144	0.307952	0.411424
L-VLDL-FC %	AD	1600	Weighted median	-0.062381	0.0540126	0.248117	0.987126
L-VLDL-FC %	AD	1600	MR Egger	-0.048459	0.0403767	0.23025	0.343307
L-VLDL-FC %	PD_FINNGEN	2005	IVW	0.0212253	0.0421134	0.614259	0.770682
L-VLDL-FC %	PD_FINNGEN	2005	Weighted median	-0.0159467	0.0811827	0.844274	0.94759
L-VLDL-FC %	PD_FINNGEN	2005	MR Egger	-0.0475558	0.0657111	0.469328	0.779085
L-VLDL-FC %	AD_noAPOE	1598	IVW	-0.0260932	0.0253261	0.302874	0.66601
L-VLDL-FC %	AD_noAPOE	1598	Weighted median	-0.0623888	0.0554704	0.260707	0.968624
L-VLDL-FC %	AD_noAPOE	1598	MR Egger	-0.048507	0.0403772	0.229795	0.50192
L-VLDL-FC %	AD_FINNGEN	1970	IVW	0.0492297	0.029694	0.0973371	0.145131
L-VLDL-FC %	AD_FINNGEN	1970	Weighted median	-0.00212938	0.0648384	0.973801	0.996632
L-VLDL-FC %	AD_FINNGEN	1970	MR Egger	0.0571967	0.0469113	0.222894	0.264288
L-VLDL-L	BMI	411	IVW	-0.0427296	0.0167294	0.0106444	0.027032
L-VLDL-L	BMI	411	Weighted median	-0.00351443	0.0269234	0.896144	0.99319
L-VLDL-L	BMI	411	MR Egger	-0.102784	0.0251986	5.43932e-05	0.00076879
L-VLDL-L	T2D	1668	IVW	0.247253	0.0202348	2.45381e-34	7.76293e-34
L-VLDL-L	T2D	1668	Weighted median	0.0923847	0.0352506	0.00877239	0.0263027
L-VLDL-L	T2D	1668	MR Egger	0.0351032	0.0298431	0.239661	0.309199
L-VLDL-L	CAD	2046	IVW	0.205705	0.0170378	1.45907e-33	3.75825e-33
L-VLDL-L	CAD	2046	Weighted median	0.217873	0.0247895	1.5096e-18	7.67121e-18
L-VLDL-L	CAD	2046	MR Egger	0.131959	0.0258999	3.80872e-07	6.82282e-07
L-VLDL-L	Stroke	1510	IVW	0.0201325	0.0152537	0.186888	0.272135
L-VLDL-L	Stroke	1510	Weighted median	-0.0127255	0.0305835	0.677344	0.870143
L-VLDL-L	Stroke	1510	MR Egger	-0.0148991	0.0233003	0.522636	0.708042
L-VLDL-L	PD	1294	IVW	-0.0136594	0.0333107	0.681761	0.975788
L-VLDL-L	PD	1294	Weighted median	-0.0336316	0.0607176	0.579646	0.99757
L-VLDL-L	PD	1294	MR Egger	-0.0123956	0.0508841	0.807576	0.999681
L-VLDL-L	AD	1571	IVW	0.0454297	0.0226326	0.0447206	0.090532
L-VLDL-L	AD	1571	Weighted median	-0.0105468	0.0453781	0.816212	0.987126
L-VLDL-L	AD	1571	MR Egger	0.0321578	0.0347691	0.355162	0.491308
L-VLDL-L	PD_FINNGEN	1893	IVW	0.122311	0.0388993	0.00166491	0.138188
L-VLDL-L	PD_FINNGEN	1893	Weighted median	0.119193	0.0729746	0.102395	0.701959
L-VLDL-L	PD_FINNGEN	1893	MR Egger	0.1988	0.0580009	0.000622126	0.0516365
L-VLDL-L	AD_noAPOE	1570	IVW	0.0456314	0.0226352	0.0438052	0.375538
L-VLDL-L	AD_noAPOE	1570	Weighted median	-0.0105336	0.0451752	0.815628	0.968624
L-VLDL-L	AD_noAPOE	1570	MR Egger	0.0317271	0.0347764	0.361742	0.633136
L-VLDL-L	AD_FINNGEN	1884	IVW	0.0469443	0.0301965	0.120034	0.172163
L-VLDL-L	AD_FINNGEN	1884	Weighted median	-0.0216326	0.0537056	0.687095	0.871773
L-VLDL-L	AD_FINNGEN	1884	MR Egger	0.0902411	0.0449483	0.0448217	0.0645121
L-VLDL-P	BMI	383	IVW	-0.0492628	0.0164046	0.00267345	0.00887585
L-VLDL-P	BMI	383	Weighted median	-0.0563611	0.0265911	0.0340442	0.180362
L-VLDL-P	BMI	383	MR Egger	-0.0833581	0.023792	0.000513522	0.00322344
L-VLDL-P	T2D	1697	IVW	0.263433	0.0200106	1.40091e-39	5.81378e-39
L-VLDL-P	T2D	1697	Weighted median	0.0175295	0.0372105	0.637576	0.755773
L-VLDL-P	T2D	1697	MR Egger	0.0457867	0.0301209	0.128673	0.17613
L-VLDL-P	CAD	2112	IVW	0.210085	0.0169918	4.09828e-35	1.1214e-34
L-VLDL-P	CAD	2112	Weighted median	0.213697	0.0261154	2.77283e-16	1.0305e-15
L-VLDL-P	CAD	2112	MR Egger	0.115575	0.0260183	9.37005e-06	1.47667e-05
L-VLDL-P	Stroke	1548	IVW	0.0480868	0.0158711	0.00244689	0.00812367
L-VLDL-P	Stroke	1548	Weighted median	-0.0238267	0.0321064	0.458017	0.814616
L-VLDL-P	Stroke	1548	MR Egger	-0.00114067	0.0246269	0.963063	0.978786
L-VLDL-P	PD	1295	IVW	-0.0364095	0.0345064	0.291357	0.953806
L-VLDL-P	PD	1295	Weighted median	-0.0354255	0.067826	0.601462	0.99757
L-VLDL-P	PD	1295	MR Egger	-0.0533337	0.0530907	0.315288	0.999681
L-VLDL-P	AD	1576	IVW	0.0311826	0.0231888	0.178715	0.273006
L-VLDL-P	AD	1576	Weighted median	0.0466323	0.0449229	0.299246	0.987126
L-VLDL-P	AD	1576	MR Egger	0.0293979	0.0358264	0.412018	0.557568
L-VLDL-P	PD_FINNGEN	1940	IVW	0.0685054	0.0387425	0.0770233	0.304425
L-VLDL-P	PD_FINNGEN	1940	Weighted median	0.0909463	0.0766047	0.235143	0.74775
L-VLDL-P	PD_FINNGEN	1940	MR Egger	0.0441685	0.057629	0.443515	0.757361
L-VLDL-P	AD_noAPOE	1575	IVW	0.031124	0.0231915	0.179582	0.621037
L-VLDL-P	AD_noAPOE	1575	Weighted median	0.0466182	0.0432276	0.280839	0.968624
L-VLDL-P	AD_noAPOE	1575	MR Egger	0.0295456	0.0358378	0.409823	0.663801
L-VLDL-P	AD_FINNGEN	1943	IVW	0.0911613	0.0298209	0.00223591	0.00540527
L-VLDL-P	AD_FINNGEN	1943	Weighted median	0.0245037	0.0570326	0.667454	0.85886
L-VLDL-P	AD_FINNGEN	1943	MR Egger	0.151901	0.0442889	0.000616708	0.00130136
L-VLDL-PL	BMI	395	IVW	-0.0419574	0.0161875	0.00954311	0.0247524
L-VLDL-PL	BMI	395	Weighted median	-0.0379904	0.0236289	0.10788	0.34584
L-VLDL-PL	BMI	395	MR Egger	-0.0755596	0.0230775	0.00115366	0.00585391
L-VLDL-PL	T2D	1661	IVW	0.239024	0.0206741	6.4556e-31	1.67442e-30
L-VLDL-PL	T2D	1661	Weighted median	0.0105866	0.0364337	0.771379	0.865195
L-VLDL-PL	T2D	1661	MR Egger	0.00670794	0.0311129	0.829326	0.864026
L-VLDL-PL	CAD	2085	IVW	0.231114	0.0169246	1.87164e-42	6.47275e-42
L-VLDL-PL	CAD	2085	Weighted median	0.274208	0.0309495	8.01256e-19	4.33724e-18
L-VLDL-PL	CAD	2085	MR Egger	0.151986	0.0260532	6.27135e-09	1.24925e-08
L-VLDL-PL	Stroke	1482	IVW	0.0335635	0.0154623	0.029957	0.0626831
L-VLDL-PL	Stroke	1482	Weighted median	0.0114082	0.0326862	0.727074	0.887458
L-VLDL-PL	Stroke	1482	MR Egger	-0.0197636	0.0239242	0.408884	0.619573
L-VLDL-PL	PD	1292	IVW	-0.0506891	0.0340291	0.136335	0.953806
L-VLDL-PL	PD	1292	Weighted median	-0.0613286	0.0645363	0.341962	0.99757
L-VLDL-PL	PD	1292	MR Egger	-0.00801396	0.0524286	0.878537	0.999681
L-VLDL-PL	AD	1575	IVW	0.0364988	0.0230354	0.113088	0.194224
L-VLDL-PL	AD	1575	Weighted median	0.0468903	0.0438128	0.284511	0.987126
L-VLDL-PL	AD	1575	MR Egger	0.0589483	0.0357532	0.0993972	0.171874
L-VLDL-PL	PD_FINNGEN	1886	IVW	0.0456752	0.0395256	0.24785	0.510039
L-VLDL-PL	PD_FINNGEN	1886	Weighted median	0.00317497	0.0753755	0.966401	0.976558
L-VLDL-PL	PD_FINNGEN	1886	MR Egger	0.0204968	0.0597869	0.731763	0.924414
L-VLDL-PL	AD_noAPOE	1575	IVW	0.0364988	0.0230354	0.113088	0.512167
L-VLDL-PL	AD_noAPOE	1575	Weighted median	0.0468903	0.0455375	0.303148	0.968624
L-VLDL-PL	AD_noAPOE	1575	MR Egger	0.0589483	0.0357532	0.0993972	0.35156
L-VLDL-PL	AD_FINNGEN	1876	IVW	0.110687	0.0306731	0.000307865	0.00103592
L-VLDL-PL	AD_FINNGEN	1876	Weighted median	0.0278839	0.0571966	0.625898	0.85886
L-VLDL-PL	AD_FINNGEN	1876	MR Egger	0.20471	0.0462977	1.03587e-05	3.43908e-05
L-VLDL-PL %	BMI	390	IVW	0.0230902	0.0146826	0.115808	0.182925
L-VLDL-PL %	BMI	390	Weighted median	-0.00069849	0.0198478	0.971926	0.99319
L-VLDL-PL %	BMI	390	MR Egger	-0.0351053	0.01998	0.0797028	0.143812
L-VLDL-PL %	T2D	1638	IVW	0.201705	0.0186235	2.46291e-27	6.01239e-27
L-VLDL-PL %	T2D	1638	Weighted median	-0.0014897	0.0336908	0.964732	0.984501
L-VLDL-PL %	T2D	1638	MR Egger	0.024932	0.0270275	0.35642	0.443743
L-VLDL-PL %	CAD	2033	IVW	0.225415	0.0149048	1.132e-51	6.26374e-51
L-VLDL-PL %	CAD	2033	Weighted median	0.162984	0.0271656	1.9774e-09	4.92371e-09
L-VLDL-PL %	CAD	2033	MR Egger	0.138825	0.022109	4.15229e-10	8.47475e-10
L-VLDL-PL %	Stroke	1483	IVW	0.0543715	0.0149338	0.00027176	0.00150374
L-VLDL-PL %	Stroke	1483	Weighted median	0.0144879	0.0291991	0.619769	0.853026
L-VLDL-PL %	Stroke	1483	MR Egger	-0.00700952	0.022393	0.754307	0.834767
L-VLDL-PL %	PD	1269	IVW	0.00889953	0.0321332	0.781812	0.981793
L-VLDL-PL %	PD	1269	Weighted median	-0.0121952	0.0601514	0.839337	0.99757
L-VLDL-PL %	PD	1269	MR Egger	0.00622881	0.0473857	0.895441	0.999681
L-VLDL-PL %	AD	1545	IVW	0.0224155	0.0222599	0.313941	0.413605
L-VLDL-PL %	AD	1545	Weighted median	0.0288729	0.0466639	0.536087	0.987126
L-VLDL-PL %	AD	1545	MR Egger	-0.0123928	0.0338766	0.714548	0.823715
L-VLDL-PL %	PD_FINNGEN	1887	IVW	0.0160617	0.0380671	0.673076	0.809642
L-VLDL-PL %	PD_FINNGEN	1887	Weighted median	0.0573462	0.0739889	0.438301	0.833107
L-VLDL-PL %	PD_FINNGEN	1887	MR Egger	0.073644	0.0566274	0.193588	0.573851
L-VLDL-PL %	AD_noAPOE	1545	IVW	0.0224155	0.0222599	0.313941	0.66601
L-VLDL-PL %	AD_noAPOE	1545	Weighted median	0.0288729	0.0455039	0.525745	0.968624
L-VLDL-PL %	AD_noAPOE	1545	MR Egger	-0.0123928	0.0338766	0.714548	0.904745
L-VLDL-PL %	AD_FINNGEN	1858	IVW	-0.0254746	0.0296658	0.390495	0.469726
L-VLDL-PL %	AD_FINNGEN	1858	Weighted median	-0.00223018	0.0633773	0.971929	0.996632
L-VLDL-PL %	AD_FINNGEN	1858	MR Egger	-0.155433	0.0439593	0.000416471	0.000925905
[truncated: 11,442 more rows]

[truncated: 8 more sheets: Table S11, Table S12, Table S13, Table S14, Table S15, Table S16, Table S17, Table S18]
